# Supplementary material for: Expression Level Dominance and Homeolog Expression Bias Upon Cold Stress in the F1 Hybrid Between the Invasive Sphagneticola trilobata and the Native S. calendulacea in South China, and Implications for Its Invasiveness
Source: Front Genet. 2022 May 19;13:833406. doi: 10.3389/fgene.2022.833406 (PMC9160872; doi:10.3389/fgene.2022.833406)
Supplement: Supplementary file 2 [file DataSheet2.xlsx]

## Sheet: Table S1
Table S1 Sequence data used in this study.
		Sphagneticola calendulaceae				F1				Sphagneticola trilobata
	30°C	16°C	4°C		30°C	16°C	4°C		30°C	16°C	4°C
No. of raw reads pairs:
Replicate1	45459542	42298966	35712520	123471028	50195876	39307328	61090196		51845278	49247292	50151240
Replicate2	48742922	36188070	53510182		49047956	38220602	38657366		49057952	46345046	41075066
Replicate3	49870464	46472830	40860490		50235870	39483770	33254790		50156534	35833252	32192496
Total	399115986				399493754				405904156
No. of filtered read pairs
Replicate1	42718686	40177188	33266486	116162360	46844154	37324488	57384530		48763348	46740782	47542234
Replicate2	45983122	34453890	50515296		45660350	36303078	35126192		45482694	43138036	38772958
Replicate3	46589008	43972226	38559894		47035448	37516976	31360186		46739394	33895528	30383632
Total	376235796				374555402				381458606

## Sheet: Table S2
Table S2. Differentially expressed transcripts homologous to the Arabidopsis cold-regulated (COR) genes in Sphagneticola calendulaceae when temperature decreased from30°C to 16°C
Transcript ID	Homologs in Arabidopsis	Description	CBFs regulon	16°C/30°C. Log2(Fold-change)	FDR	TMM (30°C)		TMM (16°C)
						Replicate1	Replicate2	Replicate1	Replicate2
SPC_TRINITY_DN27604_c0_g1_i1	AT4G18910	NOD26-like intrinsic protein 1;2		8.32	1.16e-47	0.24	0.12	102.31	81.59
SPC_TRINITY_DN32014_c0_g1_i2	AT5G20630	germin 3	YES	8.1	3.62e-39	0.48	0.88	501.56	156.18
SPC_TRINITY_DN24209_c0_g1_i2	AT2G28790	Pathogenesis-related thaumatin superfamily protein		8.06	2e-18	0	0	23.97	30.4
SPC_TRINITY_DN27514_c0_g1_i1	AT5G13930	Chalcone and stilbene synthase family protein	YES	8.05	6.16e-40	1.2	1.38	926.38	232.87
SPC_TRINITY_DN23969_c0_g3_i1	AT2G45180	Bifunctional inhibitor/lipid-transfer protein/seed storage 2S albumin superfamily protein		8.02	4.62e-33	0.5	0.1	218.19	100.32
SPC_TRINITY_DN28439_c3_g1_i1	AT5G04530	3-ketoacyl-CoA synthase 19		7.76	2.6e-18	0	0.04	31.01	8.41
SPC_TRINITY_DN27514_c0_g1_i2	AT5G13930	Chalcone and stilbene synthase family protein	YES	7.65	1.25e-12	0.09	0.12	503.8	74.84
SPC_TRINITY_DN25347_c0_g1_i2	AT3G61580	Fatty acid/sphingolipid desaturase		7.54	3.75e-31	0.11	0.1	47.71	24.4
SPC_TRINITY_DN28382_c0_g4_i2	AT5G63180	Pectin lyase-like superfamily protein		7.49	4.12e-24	0.07	0.2	78.15	29.88
SPC_TRINITY_DN26443_c0_g1_i2	AT1G09750	Eukaryotic aspartyl protease family protein		7.45	1.79e-19	0.04	0.11	62.71	11.33
SPC_TRINITY_DN23969_c0_g1_i1	AT2G45180	Bifunctional inhibitor/lipid-transfer protein/seed storage 2S albumin superfamily protein		7.26	6.21e-35	2.5	2.07	877.47	264.25
SPC_TRINITY_DN26592_c1_g1_i2	AT2G36830	gamma tonoplast intrinsic protein		7.26	2.8e-35	0.22	0.29	72.24	59
SPC_TRINITY_DN24008_c0_g1_i1	AT1G18650	plasmodesmata callose-binding protein 3		7.15	4.94e-13	0	0	22.4	10.68
SPC_TRINITY_DN27514_c0_g3_i1	AT5G13930	Chalcone and stilbene synthase family protein	YES	6.87	2.61e-56	1.78	0.9	178.03	241.43
SPC_TRINITY_DN28382_c0_g4_i1	AT5G63180	Pectin lyase-like superfamily protein		6.85	1.47e-27	0.32	1.24	209.3	86.72
SPC_TRINITY_DN29869_c1_g1_i1	AT1G62660	Glycosyl hydrolases family 32 protein		6.77	6.83e-25	0.65	0.26	34.26	132.21
SPC_TRINITY_DN25245_c0_g2_i3	AT2G03760	sulphotransferase 12		6.37	1.54e-48	0.98	0.48	74.58	82.8
SPC_TRINITY_DN25597_c2_g1_i14	AT1G15380	Lactoylglutathione lyase / glyoxalase I family protein		6.36	1.18e-22	0.51	0.26	68.73	31.15
SPC_TRINITY_DN21563_c0_g1_i2	AT3G18280	Bifunctional inhibitor/lipid-transfer protein/seed storage 2S albumin superfamily protein		6.26	2.89e-23	1.12	0.15	98.04	69.89
SPC_TRINITY_DN18197_c0_g1_i1	AT1G69530	expansin A1		6.26	2.37e-14	0.05	0.05	11.2	7.42
SPC_TRINITY_DN32932_c0_g3_i3	AT4G12320	cytochrome P450, family 706, subfamily A, polypeptide 6		6.23	1.21e-25	0.22	0.14	13.04	27.84
SPC_TRINITY_DN26839_c3_g9_i2	AT5G23860	tubulin beta 8		6.22	2.64e-09	0	0	9.6	14.34
SPC_TRINITY_DN31710_c0_g4_i1	AT1G18590	sulfotransferase 17		6.22	2.57e-23	0.26	0.15	30.45	18.16
SPC_TRINITY_DN26975_c3_g2_i1	AT1G18650	plasmodesmata callose-binding protein 3		6.2	5.24e-16	0	0.2	18.58	13.28
SPC_TRINITY_DN27604_c0_g1_i3	AT4G18910	NOD26-like intrinsic protein 1;2		6.19	6.8e-16	0.06	0.14	23.57	10.13
SPC_TRINITY_DN20163_c0_g1_i1	AT1G47710	Serine protease inhibitor (SERPIN) family protein	YES	6.17	3.78e-09	0	0	4.5	3.58
SPC_TRINITY_DN23969_c0_g4_i2	AT2G45180	Bifunctional inhibitor/lipid-transfer protein/seed storage 2S albumin superfamily protein		6.13	5.92e-14	0.46	0.15	77.49	13.27
SPC_TRINITY_DN28753_c2_g2_i3	AT2G44740	cyclin p4;1		6.13	7.36e-26	0.25	0.25	25.34	28.12
SPC_TRINITY_DN30370_c0_g1_i6	AT4G02290	glycosyl hydrolase 9B13		6.08	1.27e-08	0	0	4.93	2.03
SPC_TRINITY_DN28337_c1_g2_i4	AT2G22590	UDP-Glycosyltransferase superfamily protein		6.06	5.28e-15	0.08	0.04	10.59	6.56
SPC_TRINITY_DN27198_c1_g2_i4	AT5G02560	histone H2A 12		6.04	1.99e-17	0.2	0.39	49.69	22.18
SPC_TRINITY_DN26687_c2_g2_i4	AT4G34590	G-box binding factor 6		6.02	1.88e-08	0	0	1.77	4.01
SPC_TRINITY_DN25692_c0_g3_i1	AT3G11410	protein phosphatase 2CA		5.91	3.14e-08	0	0	1.93	2.24
SPC_TRINITY_DN24713_c0_g3_i1	AT1G18590	sulfotransferase 17		5.9	4.01e-29	4.48	4.11	528.64	203.71
SPC_TRINITY_DN30572_c0_g4_i2	AT1G32860	Glycosyl hydrolase superfamily protein		5.88	2.34e-11	0	0.06	6.8	2.94
SPC_TRINITY_DN2190_c0_g1_i1	AT1G13110	cytochrome P450, family 71 subfamily B, polypeptide 7		5.88	5.18e-08	0	0	1.93	3.91
SPC_TRINITY_DN32031_c3_g5_i4	AT1G67750	Pectate lyase family protein		5.87	1.13e-16	0.1	0.7	58.64	26.02
SPC_TRINITY_DN26801_c1_g4_i1	AT3G27060	Ferritin/ribonucleotide reductase-like family protein		5.85	4.42e-19	0.16	0.21	21.52	12.57
SPC_TRINITY_DN25347_c0_g1_i1	AT3G61580	Fatty acid/sphingolipid desaturase		5.81	1.37e-39	1.27	0.8	90.56	59.75
SPC_TRINITY_DN18617_c0_g1_i1	AT3G45070	P-loop containing nucleoside triphosphate hydrolases superfamily protein		5.8	1.16e-09	0	0.04	5.78	3.03
SPC_TRINITY_DN26687_c2_g1_i2	AT1G75390	basic leucine-zipper 44		5.8	7.8e-08	0	0	2.69	2.42
SPC_TRINITY_DN32291_c1_g1_i2	AT2G02100	low-molecular-weight cysteine-rich 69		5.79	2.8e-11	0	0.39	39.78	21.61
SPC_TRINITY_DN28938_c0_g2_i5	AT1G68560	alpha-xylosidase 1		5.79	5.42e-10	0.03	0	2.67	2.58
SPC_TRINITY_DN27285_c2_g3_i1	AT5G07030	Eukaryotic aspartyl protease family protein	YES	5.77	7.95e-26	1.06	0.63	90.52	38.69
SPC_TRINITY_DN32009_c0_g4_i1	AT1G22530	PATELLIN 2	YES	5.77	1.05e-07	0	0	3.49	2.31
SPC_TRINITY_DN23621_c0_g1_i1	AT5G45670	GDSL-like Lipase/Acylhydrolase superfamily protein		5.75	1.31e-09	0	0.05	3.48	5.98
SPC_TRINITY_DN22375_c0_g3_i1	AT3G57490	Ribosomal protein S5 family protein		5.75	1.37e-07	0	0	3.43	6.62
SPC_TRINITY_DN27450_c1_g5_i1	AT5G41460	Protein of unknown function (DUF604)		5.72	1.47e-07	0	0	2.05	1.42
SPC_TRINITY_DN28148_c2_g5_i4	AT5G02560	histone H2A 12		5.7	4.53e-18	0.25	0.96	69.65	35.73
SPC_TRINITY_DN23969_c0_g4_i1	AT2G45180	Bifunctional inhibitor/lipid-transfer protein/seed storage 2S albumin superfamily protein	YES	5.7	2.28e-27	2.82	8.47	441.27	378.5
SPC_TRINITY_DN25517_c0_g1_i1	AT5G20630	germin 3		5.69	8.96e-19	2.11	2.73	312.43	71.2
SPC_TRINITY_DN23444_c0_g1_i1	AT4G25780	CAP (Cysteine-rich secretory proteins, Antigen 5, and Pathogenesis-related 1 protein) superfamily protein		5.67	3.08e-11	0.08	0.08	11.34	7.91
SPC_TRINITY_DN28054_c0_g3_i2	AT3G15850	fatty acid desaturase 5		5.63	2.58e-07	0	0	3.29	3.53
SPC_TRINITY_DN25454_c0_g1_i3	AT2G27510	ferredoxin 3		5.63	2.08e-08	0.14	0	24.77	6.81
SPC_TRINITY_DN29254_c0_g2_i3	AT1G77120	alcohol dehydrogenase 1	YES	5.61	5.27e-07	0	0	17.26	5.61
SPC_TRINITY_DN26443_c0_g1_i1	AT1G09750	Eukaryotic aspartyl protease family protein		5.6	2.68e-08	0	0.04	6.23	1.69
SPC_TRINITY_DN32475_c1_g5_i1	AT5G23860	tubulin beta 8		5.56	4.49e-07	0	0	10.54	10.13
SPC_TRINITY_DN26020_c0_g1_i1	AT3G54260	TRICHOME BIREFRINGENCE-LIKE 36		5.56	8.21e-11	0	0.1	4.93	5.8
SPC_TRINITY_DN26975_c3_g1_i1	AT1G18650	plasmodesmata callose-binding protein 3		5.54	5.26e-18	0.14	0.34	20.02	16.01
SPC_TRINITY_DN26490_c5_g1_i2	AT2G36830	gamma tonoplast intrinsic protein		5.52	1.43e-13	0.18	0.12	16.93	8.15
SPC_TRINITY_DN8038_c0_g1_i1	AT3G16640	translationally controlled tumor protein		5.48	8.46e-07	0	0	4.5	7.51
SPC_TRINITY_DN32121_c0_g2_i3	AT4G31500	cytochrome P450, family 83, subfamily B, polypeptide 1		5.47	8.54e-07	0	0	1.64	2.12
SPC_TRINITY_DN26922_c2_g5_i1	AT5G42900	cold regulated gene 27		5.45	8.66e-20	0.33	0.28	12.26	27.32
SPC_TRINITY_DN30513_c1_g1_i2	AT5G23860	tubulin beta 8		5.45	6.48e-11	0.14	0.06	11.68	5.51
SPC_TRINITY_DN28054_c0_g1_i5	AT3G15850	fatty acid desaturase 5		5.44	2.05e-08	0	0.06	3.31	5.2
SPC_TRINITY_DN1152_c0_g1_i1	AT5G17050	UDP-glucosyl transferase 78D2		5.43	2.14e-29	1.23	0.57	38.76	62.37
SPC_TRINITY_DN17107_c0_g1_i1	AT2G02100	low-molecular-weight cysteine-rich 69		5.43	1.88e-06	0	0	19.63	5.53
SPC_TRINITY_DN32031_c3_g5_i2	AT1G67750	Pectate lyase family protein		5.43	1.17e-19	0.56	0.94	66.97	29.5
SPC_TRINITY_DN23245_c0_g1_i1	AT3G07390	auxin-responsive family protein		5.42	1.35e-06	0	0	6.69	3.53
SPC_TRINITY_DN32565_c2_g6_i1	AT5G23860	tubulin beta 8		5.37	1.11e-09	0.22	0	12.93	9.09
SPC_TRINITY_DN25517_c0_g1_i2	AT5G20630	germin 3	YES	5.37	5.76e-09	0.18	0.09	23.47	4.8
SPC_TRINITY_DN27867_c0_g3_i1	AT4G32800	Integrase-type DNA-binding superfamily protein		5.37	1.77e-09	0.06	0.06	3.84	7.74
SPC_TRINITY_DN28800_c0_g1_i4	AT4G19230	cytochrome P450, family 707, subfamily A, polypeptide 1		5.36	1.81e-06	0	0	1.82	1.78
SPC_TRINITY_DN31400_c0_g2_i3	AT1G74670	Gibberellin-regulated family protein		5.34	2.17e-06	0	0	6.09	4.4
SPC_TRINITY_DN25239_c1_g1_i1	AT1G51090	Heavy metal transport/detoxification superfamily protein	YES	5.34	4.53e-29	0.53	0.9	31.07	45.45
SPC_TRINITY_DN35056_c2_g1_i16	AT1G01060	Homeodomain-like superfamily protein		5.33	4.05e-08	0	0.06	3.74	4.33
SPC_TRINITY_DN28439_c3_g1_i3	AT5G04530	3-ketoacyl-CoA synthase 19		5.3	2.15e-05	0	0	13.97	3.99
SPC_TRINITY_DN28196_c0_g3_i2	AT4G22570	adenine phosphoribosyl transferase 3		5.3	1.04e-10	0.15	0.22	22.59	6.55
SPC_TRINITY_DN33974_c0_g2_i12	AT1G03495	HXXXD-type acyl-transferase family protein		5.29	1.62e-13	0.51	0.1	28.38	9.62
SPC_TRINITY_DN27285_c2_g2_i3	AT3G54400	Eukaryotic aspartyl protease family protein	YES	5.26	2.94e-13	0.23	0.23	22.98	6.25
SPC_TRINITY_DN23631_c0_g1_i1	AT3G08600	Protein of unknown function (DUF1191)		5.26	5.15e-06	0	0	9.66	2.63
SPC_TRINITY_DN31617_c0_g1_i7	AT5G48250	B-box type zinc finger protein with CCT domain		5.24	1.07e-14	0.1	0.1	5.18	6.92
SPC_TRINITY_DN26922_c2_g4_i1	AT5G42900	cold regulated gene 27		5.24	1.67e-27	0.81	0.79	28.14	51.4
SPC_TRINITY_DN26922_c2_g10_i1	AT5G42900	cold regulated gene 27		5.23	3.22e-20	0.31	0.66	17.24	34.05
SPC_TRINITY_DN27430_c0_g1_i5	AT1G62660	Glycosyl hydrolases family 32 protein		5.2	7.23e-06	1.76	0.28	64.05	309.77
SPC_TRINITY_DN26456_c0_g1_i2	AT2G39700	expansin A4		5.18	2.45e-10	0.33	0.41	44.45	7.93
SPC_TRINITY_DN24787_c0_g1_i4	AT3G26430	GDSL-like Lipase/Acylhydrolase superfamily protein		5.15	2.85e-13	0.26	0.08	13.22	6.24
SPC_TRINITY_DN659_c0_g1_i2	AT1G03495	HXXXD-type acyl-transferase family protein		5.14	2.56e-07	0.04	0	2.63	1.66
SPC_TRINITY_DN32101_c1_g1_i1	AT4G10770	oligopeptide transporter 7		5.12	1.09e-08	0	0.05	2.29	1.8
SPC_TRINITY_DN23631_c0_g1_i2	AT3G08600	Protein of unknown function (DUF1191)		5.11	9.47e-06	0	0	5.89	3.61
SPC_TRINITY_DN27867_c0_g2_i2	AT4G32800	Integrase-type DNA-binding superfamily protein		5.09	1.04e-05	0	0	3.03	1.99
SPC_TRINITY_DN29379_c1_g7_i2	AT5G54510	Auxin-responsive GH3 family protein		5.08	1.47e-05	0	0	4.56	1.19
SPC_TRINITY_DN26456_c0_g1_i6	AT2G39700	expansin A4		5.06	1.56e-05	0	0	4.52	1.52
SPC_TRINITY_DN31865_c2_g2_i7	AT5G42900	cold regulated gene 27		5.05	6.99e-19	0.28	0.54	14.83	23.63
SPC_TRINITY_DN26801_c1_g1_i3	AT3G27060	Ferritin/ribonucleotide reductase-like family protein		5.03	5.23e-08	0.11	0	5.71	3.06
SPC_TRINITY_DN28851_c2_g1_i5	AT3G06130	Heavy metal transport/detoxification superfamily protein		5.02	1.45e-05	0	0	3.17	2.65
SPC_TRINITY_DN30370_c0_g1_i10	AT4G02290	glycosyl hydrolase 9B13		5.01	2.33e-11	0.03	0.26	10.94	4.56
SPC_TRINITY_DN14569_c0_g1_i1	AT5G57660	CONSTANS-like 5	YES	5	1.98e-05	0	0	5.59	2.19
SPC_TRINITY_DN34546_c1_g6_i1	AT1G68050	flavin-binding, kelch repeat, f box 1		5	5.77e-28	2.27	2.49	84.23	126.9
SPC_TRINITY_DN33889_c1_g1_i2	AT3G28040	Leucine-rich receptor-like protein kinase family protein		4.98	3.34e-11	0.02	0.09	3.53	2.32
SPC_TRINITY_DN33559_c0_g1_i4	AT3G51895	sulfate transporter 3;1		4.95	8.89e-08	0	0.05	2.52	1.48
SPC_TRINITY_DN28337_c1_g2_i2	AT2G22590	UDP-Glycosyltransferase superfamily protein		4.94	2.53e-05	0	0	1.31	2.54
SPC_TRINITY_DN27969_c1_g2_i2	AT1G69530	expansin A1		4.94	6.27e-16	0.21	0.25	9.49	11.03
SPC_TRINITY_DN32288_c1_g2_i2	AT3G45070	P-loop containing nucleoside triphosphate hydrolases superfamily protein		4.91	2.72e-06	0	0.09	8.06	2.94
SPC_TRINITY_DN29566_c0_g4_i1	AT5G59240	Ribosomal protein S8e family protein		4.89	3.41e-05	0	0	2.86	6.09
SPC_TRINITY_DN23245_c0_g2_i1	AT3G07390	auxin-responsive family protein		4.89	1.49e-06	0.08	0	3.28	4.54
SPC_TRINITY_DN32829_c0_g3_i6	AT4G12420	Cupredoxin superfamily protein		4.88	3.54e-05	0	0	2.61	1.47
SPC_TRINITY_DN31715_c4_g1_i1	AT4G11650	osmotin 34		4.88	1.2e-12	2.37	1.96	162.42	32.89
SPC_TRINITY_DN18629_c0_g1_i1	AT4G28240	Wound-responsive family protein		4.87	0.000161	0	0	107.83	28.24
SPC_TRINITY_DN29521_c1_g3_i2	AT4G25260	Plant invertase/pectin methylesterase inhibitor superfamily protein		4.86	4.48e-07	0	0.2	11.19	4.44
SPC_TRINITY_DN27285_c1_g1_i1	AT3G54400	Eukaryotic aspartyl protease family protein	YES	4.86	7.44e-16	0.45	0.3	21.15	9.38
SPC_TRINITY_DN30896_c0_g2_i1	AT5G62360	Plant invertase/pectin methylesterase inhibitor superfamily protein		4.85	3.75e-05	0	0	5.2	4.64
SPC_TRINITY_DN27969_c1_g2_i1	AT1G69530	expansin A1		4.85	1.09e-10	0.06	0.25	8.8	6.45
SPC_TRINITY_DN32380_c1_g1_i1	AT5G42900	cold regulated gene 27		4.83	2.26e-14	1.71	3.7	81.15	171.82
SPC_TRINITY_DN24203_c0_g2_i4	AT5G59480	Haloacid dehalogenase-like hydrolase (HAD) superfamily protein		4.82	2.19e-12	0.7	0.06	19.59	13.38
SPC_TRINITY_DN26855_c1_g1_i2	AT5G17220	glutathione S-transferase phi 12	YES	4.82	1.09e-06	0.16	0	9.34	2.81
SPC_TRINITY_DN24209_c0_g1_i1	AT2G28790	Pathogenesis-related thaumatin superfamily protein		4.82	8.93e-17	0.37	0.43	15.52	16.62
SPC_TRINITY_DN30613_c0_g2_i2	AT1G22430	GroES-like zinc-binding dehydrogenase family protein		4.79	3.82e-06	0	0.05	1.65	2.94
SPC_TRINITY_DN27765_c4_g3_i1	AT4G33040	Thioredoxin superfamily protein		4.76	3.87e-05	0.73	0.24	14.27	96.17
SPC_TRINITY_DN31585_c1_g2_i1	AT3G56060	Glucose-methanol-choline (GMC) oxidoreductase family protein		4.75	3.87e-07	0.03	0.06	4.29	1.15
SPC_TRINITY_DN29299_c0_g1_i2	AT3G51670	SEC14 cytosolic factor family protein / phosphoglyceride transfer family protein		4.71	1.26e-21	0.35	0.42	14.47	11.76
SPC_TRINITY_DN24720_c0_g1_i2	AT1G10370	Glutathione S-transferase family protein	YES	4.69	2.16e-08	0.45	0	8.2	14.14
SPC_TRINITY_DN29207_c2_g1_i14	AT3G48750	cell division control 2		4.68	3.48e-08	0.35	0.17	14.19	14
SPC_TRINITY_DN24071_c1_g1_i3	AT1G14890	Plant invertase/pectin methylesterase inhibitor superfamily protein		4.68	9.32e-05	0	0	2.92	2.54
SPC_TRINITY_DN32009_c0_g3_i4	AT1G72160	Sec14p-like phosphatidylinositol transfer family protein		4.67	1.09e-08	0.11	0.11	6.22	3.67
SPC_TRINITY_DN24447_c0_g2_i1	AT5G10510	AINTEGUMENTA-like 6		4.66	0.000104	0	0	0.79	0.68
SPC_TRINITY_DN33889_c1_g1_i8	AT3G28040	Leucine-rich receptor-like protein kinase family protein		4.65	6.48e-13	0.17	0.12	6.73	3.4
SPC_TRINITY_DN34659_c2_g13_i1	AT1G18590	sulfotransferase 17		4.65	8.36e-14	0.34	0.47	18.55	11.09
SPC_TRINITY_DN33292_c1_g2_i2	AT4G34260	1,2-alpha-L-fucosidases		4.64	2.32e-05	0	0.02	1.71	0.41
SPC_TRINITY_DN32159_c3_g5_i1	AT1G70370	polygalacturonase 2		4.62	0.000129	0	0	1.06	0.65
SPC_TRINITY_DN26179_c0_g1_i1	AT2G01420	Auxin efflux carrier family protein		4.61	8.19e-07	0.03	0.03	1.58	1.39
SPC_TRINITY_DN31044_c3_g2_i11	AT3G20810	2-oxoglutarate (2OG) and Fe(II)-dependent oxygenase superfamily protein	YES	4.6	2.29e-11	0.25	0.08	3.29	8.69
SPC_TRINITY_DN28054_c0_g1_i3	AT3G15850	fatty acid desaturase 5		4.56	0.000177	0	0	2.38	1.28
SPC_TRINITY_DN28334_c2_g2_i1	AT3G23760	unknown protein		4.55	5.56e-09	0.22	0.04	6.6	3.54
SPC_TRINITY_DN33292_c1_g1_i5	AT4G34260	1,2-alpha-L-fucosidases		4.49	7.95e-11	0.06	0.15	4.65	2.28
SPC_TRINITY_DN20547_c0_g2_i1	AT3G15210	ethylene responsive element binding factor 4		4.48	0.000251	0	0	1.83	1.6
SPC_TRINITY_DN28786_c1_g3_i10	AT1G59960	NAD(P)-linked oxidoreductase superfamily protein		4.48	0.000251	0	0	0.95	0.81
SPC_TRINITY_DN32905_c0_g2_i3	AT3G45300	isovaleryl-CoA-dehydrogenase		4.46	8.31e-06	0.05	0.05	3.78	1.32
SPC_TRINITY_DN27285_c2_g1_i1	AT5G07030	Eukaryotic aspartyl protease family protein	YES	4.45	4.1e-05	0	0.2	12.14	5.59
SPC_TRINITY_DN31400_c0_g2_i5	AT1G74670	Gibberellin-regulated family protein		4.43	1.53e-10	0.33	0.97	29.62	14.39
SPC_TRINITY_DN35912_c0_g1_i1	AT5G03690	Aldolase superfamily protein		4.42	0.000347	0	0	1.83	0.93
SPC_TRINITY_DN27867_c0_g6_i1	AT4G32800	Integrase-type DNA-binding superfamily protein		4.42	1.89e-15	0.83	0.32	15.54	17.86
SPC_TRINITY_DN24722_c3_g5_i1	AT2G44940	Integrase-type DNA-binding superfamily protein		4.42	3.77e-05	0	0.08	3.4	2.59
SPC_TRINITY_DN22850_c1_g2_i1	AT2G02850	plantacyanin		4.42	2.58e-16	1.67	1.5	59.85	34.98
SPC_TRINITY_DN30572_c0_g6_i3	AT1G32860	Glycosyl hydrolase superfamily protein		4.42	6.31e-07	0.15	0.04	5.87	1.71
SPC_TRINITY_DN28206_c0_g2_i1	AT3G07320	O-Glycosyl hydrolases family 17 protein		4.4	5.25e-05	0	0.03	1.59	0.75
SPC_TRINITY_DN31308_c0_g2_i1	AT2G23340	DREB and EAR motif protein 3	YES	4.4	3.99e-21	2.39	1.94	74.26	43.18
SPC_TRINITY_DN26082_c0_g2_i2	AT2G01420	Auxin efflux carrier family protein		4.39	0.000401	0	0	5.31	2.64
SPC_TRINITY_DN32198_c1_g7_i1	AT1G75080	Brassinosteroid signalling positive regulator (BZR1) family protein		4.38	4.34e-05	0	0.05	1.78	1.7
SPC_TRINITY_DN23119_c0_g1_i1	AT5G48490	Bifunctional inhibitor/lipid-transfer protein/seed storage 2S albumin superfamily protein		4.37	0.000422	0	0	4.87	3.25
SPC_TRINITY_DN27765_c4_g4_i1	AT4G33040	Thioredoxin superfamily protein		4.37	3.82e-16	6.26	7.4	111.85	301.37
SPC_TRINITY_DN29480_c2_g1_i5	AT5G66460	Glycosyl hydrolase superfamily protein		4.35	1.57e-18	0.61	0.47	17.13	10.83
SPC_TRINITY_DN34546_c0_g5_i1	AT1G68050	flavin-binding, kelch repeat, f box 1		4.35	3.01e-16	3.45	1.94	71.31	91.39
SPC_TRINITY_DN23621_c0_g2_i1	AT5G45670	GDSL-like Lipase/Acylhydrolase superfamily protein		4.34	3.44e-11	0.28	0.23	9.21	5.34
SPC_TRINITY_DN27107_c1_g1_i2	AT5G28150	Plant protein of unknown function (DUF868)		4.32	0.000507	0	0	1.17	1.19
SPC_TRINITY_DN29357_c0_g2_i1	AT5G27670	histone H2A 7		4.32	7.65e-17	1.02	1.5	36.55	33.41
SPC_TRINITY_DN25172_c0_g1_i5	AT5G62130	Per1-like family protein		4.29	0.000576	0	0	1.84	1.32
SPC_TRINITY_DN34546_c1_g7_i1	AT1G68050	flavin-binding, kelch repeat, f box 1		4.29	3.04e-23	3.38	3.44	75.89	103.91
SPC_TRINITY_DN30934_c0_g1_i1	AT5G67260	CYCLIN D3;2		4.28	1.3e-05	0.04	0.04	2.26	1.45
SPC_TRINITY_DN20834_c0_g1_i2	AT3G11430	glycerol-3-phosphate acyltransferase 5		4.27	0.000636	0	0	1.11	1.05
SPC_TRINITY_DN24413_c0_g1_i1	AT4G14580	CBL-interacting protein kinase 4		4.26	2.95e-05	0.22	0.06	1.04	11.47
SPC_TRINITY_DN18555_c0_g1_i1	AT3G18280	Bifunctional inhibitor/lipid-transfer protein/seed storage 2S albumin superfamily protein		4.25	2.12e-08	0.36	2.12	56.92	23.77
SPC_TRINITY_DN28148_c2_g1_i9	AT5G02560	histone H2A 12		4.24	1.64e-07	0.19	0.28	9.68	5.7
SPC_TRINITY_DN31065_c2_g9_i1	AT4G31500	cytochrome P450, family 83, subfamily B, polypeptide 1		4.24	0.000112	0	0.19	8.16	5.68
SPC_TRINITY_DN27969_c1_g2_i5	AT1G69530	expansin A1		4.24	0.000735	0	0	1	0.71
SPC_TRINITY_DN24008_c0_g3_i1	AT1G18650	plasmodesmata callose-binding protein 3		4.23	0.000864	0	0.28	25.29	9.01
SPC_TRINITY_DN29841_c1_g2_i3	AT4G23820	Pectin lyase-like superfamily protein		4.22	2.23e-11	0.83	1.09	37.89	11.97
SPC_TRINITY_DN33541_c3_g1_i1	AT5G47500	Pectin lyase-like superfamily protein		4.21	0.000826	0	0	0.87	0.88
SPC_TRINITY_DN28597_c1_g1_i1	AT2G21220	SAUR-like auxin-responsive protein family		4.21	0.000124	0.06	0	2.01	1.66
SPC_TRINITY_DN29950_c3_g1_i4	AT2G37170	plasma membrane intrinsic protein 2		4.18	1.52e-06	0	0.43	8.2	8.53
SPC_TRINITY_DN26814_c1_g1_i2	AT1G71695	Peroxidase superfamily protein		4.18	3.39e-10	0.15	1.06	15.8	16.12
SPC_TRINITY_DN29379_c1_g2_i1	AT5G54510	Auxin-responsive GH3 family protein		4.17	6.17e-05	0	0.18	6.53	1.3
SPC_TRINITY_DN29369_c1_g8_i1	AT1G01470	Late embryogenesis abundant protein	YES	4.17	2.4e-14	0.71	1.22	27.78	19.66
SPC_TRINITY_DN31110_c7_g4_i1	AT1G32860	Glycosyl hydrolase superfamily protein		4.14	8.28e-05	0.11	0.11	7.97	2.19
SPC_TRINITY_DN31065_c2_g8_i1	AT4G31500	cytochrome P450, family 83, subfamily B, polypeptide 1		4.11	2.25e-07	0.1	0.15	3.63	3.31
SPC_TRINITY_DN23982_c0_g1_i2	AT2G42610	Protein of unknown function (DUF640)		4.11	6.04e-06	0.05	0.12	2.42	2.54
SPC_TRINITY_DN20225_c0_g1_i1	AT3G51430	Calcium-dependent phosphotriesterase superfamily protein		4.06	0.000328	0.06	0	1.05	2.23
SPC_TRINITY_DN22526_c0_g1_i1	AT2G42610	Protein of unknown function (DUF640)		4.05	3.63e-07	0.07	0.47	4.8	9.91
SPC_TRINITY_DN32288_c1_g1_i1	AT3G45070	P-loop containing nucleoside triphosphate hydrolases superfamily protein		4.04	7.24e-07	0.43	0.11	7.84	7.28
SPC_TRINITY_DN23004_c0_g1_i1	AT2G27550	centroradialis		4.04	0.000304	0	0.1	2.91	3.08
SPC_TRINITY_DN31865_c2_g2_i1	AT5G42900	cold regulated gene 27		4.03	2.36e-09	0.22	0.65	6.75	13.93
SPC_TRINITY_DN31865_c3_g1_i2	AT3G19850	Phototropic-responsive NPH3 family protein	YES	4.03	0.000455	0	0.05	2.39	0.85
SPC_TRINITY_DN22683_c0_g1_i1	AT3G16770	ethylene-responsive element binding protein		4.03	0.000335	0.08	0	1.73	2.78
SPC_TRINITY_DN24413_c0_g2_i1	AT4G14580	CBL-interacting protein kinase 4		4.02	8.94e-11	0.26	0.35	6.15	7.62
SPC_TRINITY_DN29305_c0_g1_i2	AT3G51860	cation exchanger 3		4.02	4.58e-12	3.29	1.44	30.34	72.58
SPC_TRINITY_DN28054_c1_g1_i1	AT3G15850	fatty acid desaturase 5		4.02	0.000364	0.09	0	2.84	1.89
SPC_TRINITY_DN23699_c1_g1_i4	AT5G25900	GA requiring 3		4.01	2.9e-13	0.86	0.63	21.45	9.4
SPC_TRINITY_DN30658_c0_g4_i1	AT4G35020	RAC-like 3		3.98	1.69e-05	0.18	0.09	4.31	4.08
SPC_TRINITY_DN26345_c0_g2_i1	AT3G25640	Protein of unknown function, DUF617		3.96	2.21e-08	0.33	0.32	8.37	6.69
SPC_TRINITY_DN24832_c4_g16_i1	AT5G17190	unknown protein		3.95	2.07e-14	1.35	0.85	21.37	23.67
SPC_TRINITY_DN25315_c3_g4_i1	AT5G15350	early nodulin-like protein 17		3.94	3.44e-05	0	0.43	9.68	3.44
SPC_TRINITY_DN22339_c0_g1_i1	AT4G11650	osmotin 34		3.93	1.42e-07	0.15	0.37	6.46	5.84
SPC_TRINITY_DN29593_c0_g3_i4	AT3G15850	fatty acid desaturase 5		3.92	0.000202	0.09	0.04	3.78	0.65
SPC_TRINITY_DN29480_c2_g1_i1	AT5G66460	Glycosyl hydrolase superfamily protein		3.91	9.08e-11	1.15	1.61	41.41	13.43
SPC_TRINITY_DN27137_c4_g1_i3	AT5G05270	Chalcone-flavanone isomerase family protein		3.9	1.39e-14	9.62	8.22	241.02	100.52
SPC_TRINITY_DN21084_c0_g2_i1	AT2G42900	Plant basic secretory protein (BSP) family protein		3.9	1.29e-17	1.52	1.73	22.84	37.95
SPC_TRINITY_DN33990_c4_g1_i1	AT2G35470	unknown protein		3.9	6.1e-08	0.37	0.1	5.89	4.58
SPC_TRINITY_DN32291_c1_g2_i1	AT2G02120	Scorpion toxin-like knottin superfamily protein	YES	3.9	2.53e-12	5.44	3.66	129.79	66.64
SPC_TRINITY_DN28722_c1_g1_i10	AT4G34980	subtilisin-like serine protease 2		3.89	0.000315	0	0.05	1.11	0.38
SPC_TRINITY_DN25315_c3_g3_i2	AT5G15350	early nodulin-like protein 17		3.88	2.58e-07	0.41	0.72	19.13	6.16
SPC_TRINITY_DN34546_c1_g1_i2	AT1G68050	flavin-binding, kelch repeat, f box 1		3.88	8.18e-32	10.86	12.48	178.67	223.02
SPC_TRINITY_DN24787_c0_g1_i1	AT3G26430	GDSL-like Lipase/Acylhydrolase superfamily protein		3.86	0.000736	0	0.06	1.28	1.62
SPC_TRINITY_DN26088_c0_g5_i1	AT5G65730	xyloglucan endotransglucosylase/hydrolase 6		3.82	6.64e-10	0.68	1.06	23.43	9.74
SPC_TRINITY_DN23119_c0_g2_i1	AT5G48490	Bifunctional inhibitor/lipid-transfer protein/seed storage 2S albumin superfamily protein		3.82	4.78e-15	9.85	8.53	232.94	116.91
SPC_TRINITY_DN27267_c0_g2_i4	AT4G26080	Protein phosphatase 2C family protein		3.8	1.41e-08	0.21	0.22	3.68	4.55
SPC_TRINITY_DN27198_c1_g2_i2	AT5G02560	histone H2A 12		3.79	3.23e-10	1.96	1.12	39.72	19.74
SPC_TRINITY_DN24255_c1_g1_i6	AT2G42610	Protein of unknown function (DUF640)		3.79	1.71e-07	0.33	1.8	13.93	30.59
SPC_TRINITY_DN24075_c0_g1_i2	AT3G51860	cation exchanger 3		3.78	8.06e-06	0.04	0.15	1.9	2.39
SPC_TRINITY_DN25321_c0_g1_i2	AT3G11090	LOB domain-containing protein 21		3.78	9.51e-09	0.95	0.34	15.09	9.84
SPC_TRINITY_DN27120_c0_g1_i1	AT1G52700	alpha/beta-Hydrolases superfamily protein		3.78	0.000162	0.1	0.05	3.06	1.17
SPC_TRINITY_DN23061_c0_g1_i1	AT1G14900	high mobility group A		3.78	2.1e-20	2.2	2.88	47.66	38.45
SPC_TRINITY_DN29148_c1_g1_i1	AT3G28040	Leucine-rich receptor-like protein kinase family protein		3.77	9.81e-07	0.16	0.05	3.11	1.21
SPC_TRINITY_DN26490_c5_g1_i1	AT2G36830	gamma tonoplast intrinsic protein		3.77	1.89e-06	0.25	0.12	5.55	2.24
SPC_TRINITY_DN30701_c0_g1_i2	AT4G38380	MATE efflux family protein		3.76	4.53e-08	0.17	0.07	2.37	2.23
SPC_TRINITY_DN31103_c0_g4_i1	AT5G25190	Integrase-type DNA-binding superfamily protein		3.75	1.24e-06	0.23	1.04	19	7.13
SPC_TRINITY_DN26124_c3_g6_i1	AT3G62960	Thioredoxin superfamily protein		3.74	0.000508	0.47	0	2.8	13.08
SPC_TRINITY_DN26839_c3_g2_i3	AT5G23860	tubulin beta 8		3.72	0.000104	0.75	0.24	19.24	7.71
SPC_TRINITY_DN33762_c7_g1_i2	AT5G67260	CYCLIN D3;2		3.69	7.42e-09	0.58	0.24	8.72	5.62
SPC_TRINITY_DN23468_c0_g1_i2	AT1G80690	PPPDE putative thiol peptidase family protein		3.69	0.000683	0	0.16	3.21	1.55
SPC_TRINITY_DN25597_c2_g1_i8	AT1G15380	Lactoylglutathione lyase / glyoxalase I family protein		3.69	6.55e-07	0.35	1.02	19.14	7.54
SPC_TRINITY_DN33889_c1_g3_i2	AT3G28040	Leucine-rich receptor-like protein kinase family protein		3.67	3.04e-05	0.26	0.17	6.15	3.26
SPC_TRINITY_DN28861_c0_g1_i3	AT3G18080	B-S glucosidase 44		3.67	1.24e-07	0.57	0.96	21.45	5.75
SPC_TRINITY_DN29257_c0_g1_i2	AT1G02640	beta-xylosidase 2		3.67	5.47e-05	0.07	0.05	1.71	0.67
SPC_TRINITY_DN27124_c6_g1_i6	AT1G48100	Pectin lyase-like superfamily protein	YES	3.65	0.000712	0	0.08	1.42	0.85
SPC_TRINITY_DN30572_c0_g8_i1	AT1G32860	Glycosyl hydrolase superfamily protein		3.64	2.69e-06	0.21	0.28	7.06	2.06
SPC_TRINITY_DN31044_c3_g2_i6	AT3G20810	2-oxoglutarate (2OG) and Fe(II)-dependent oxygenase superfamily protein	YES	3.63	3.61e-05	1.5	0.17	6.77	28.04
SPC_TRINITY_DN27735_c1_g2_i2	AT2G41190	Transmembrane amino acid transporter family protein		3.63	7.23e-08	0.18	0.12	1.98	3.17
SPC_TRINITY_DN29522_c1_g4_i2	AT3G06080	Plant protein of unknown function (DUF828)		3.62	0.000863	0	0.05	1.1	0.61
SPC_TRINITY_DN28600_c0_g1_i1	AT1G56600	galactinol synthase 2		3.61	1.58e-08	0.76	1.82	30.57	12.1
SPC_TRINITY_DN26295_c0_g1_i2	AT4G37990	elicitor-activated gene 3-2		3.59	4.29e-11	3.33	1.2	28.14	40.81
SPC_TRINITY_DN28938_c0_g2_i1	AT1G68560	alpha-xylosidase 1		3.58	1.01e-07	0.27	0.53	9.73	3.06
SPC_TRINITY_DN27863_c2_g1_i10	AT1G28580	GDSL-like Lipase/Acylhydrolase superfamily protein		3.57	2.44e-05	0.04	0.27	2.13	3.83
SPC_TRINITY_DN24722_c3_g7_i1	AT4G32800	Integrase-type DNA-binding superfamily protein		3.56	0.00011	0	0.41	4.27	4.27
SPC_TRINITY_DN25427_c2_g2_i2	AT3G16240	delta tonoplast integral protein		3.56	6.72e-06	0.25	1.24	20.08	6.64
SPC_TRINITY_DN27863_c1_g1_i1	AT1G28600	GDSL-like Lipase/Acylhydrolase superfamily protein		3.56	0.000305	0.13	0.07	1.84	2.7
SPC_TRINITY_DN26020_c0_g1_i2	AT3G54260	TRICHOME BIREFRINGENCE-LIKE 36		3.54	1.13e-13	0.77	1.38	15.49	15.73
SPC_TRINITY_DN29002_c4_g3_i1	AT2G40540	potassium transporter 2		3.54	1.91e-06	1.12	0.3	16.16	8.27
SPC_TRINITY_DN23061_c0_g2_i1	AT1G14900	high mobility group A		3.53	1.25e-07	2.95	12.94	161.49	93.86
SPC_TRINITY_DN24673_c0_g3_i1	AT1G68050	flavin-binding, kelch repeat, f box 1		3.52	2.63e-13	5.23	4.09	76.07	72.28
SPC_TRINITY_DN35011_c0_g4_i4	AT3G02250	O-fucosyltransferase family protein		3.51	0.000371	0.32	0.61	11.34	11.15
SPC_TRINITY_DN27058_c3_g4_i4	AT2G45180	Bifunctional inhibitor/lipid-transfer protein/seed storage 2S albumin superfamily protein		3.51	1.96e-06	23.61	99.72	1576.2	498.56
SPC_TRINITY_DN22567_c1_g1_i2	AT5G53900	Serine/threonine-protein kinase WNK (With No Lysine)-related		3.5	0.000677	0	0.17	1.49	2.46
SPC_TRINITY_DN26801_c1_g1_i10	AT3G27060	Ferritin/ribonucleotide reductase-like family protein		3.49	4.76e-10	0.54	0.53	8.36	7.21
SPC_TRINITY_DN33762_c7_g1_i4	AT5G67260	CYCLIN D3;2		3.48	3.5e-11	0.6	0.69	10.17	8.27
SPC_TRINITY_DN28701_c0_g3_i1	AT1G01060	Homeodomain-like superfamily protein		3.48	1.24e-05	0.11	0.26	3.21	3.29
SPC_TRINITY_DN27069_c0_g1_i3	AT3G51240	flavanone 3-hydroxylase		3.46	3.08e-07	0.54	0.98	7.09	16.57
SPC_TRINITY_DN27934_c3_g2_i2	AT5G54630	zinc finger protein-related		3.45	4.17e-05	0.11	0.14	2.91	1.36
SPC_TRINITY_DN24447_c0_g1_i2	AT5G10510	AINTEGUMENTA-like 6		3.45	2.46e-05	0.25	0.03	1.86	2.79
SPC_TRINITY_DN30814_c1_g1_i4	AT5G41050	Pollen Ole e 1 allergen and extensin family protein		3.42	0.000311	0.24	0.08	3.5	2.5
SPC_TRINITY_DN28701_c0_g3_i3	AT1G01060	Homeodomain-like superfamily protein		3.39	0.000363	0.22	0.09	3.13	2.31
SPC_TRINITY_DN27373_c6_g4_i2	AT4G20170	Domain of unknown function (DUF23)		3.38	6.57e-12	0.56	0.43	6.32	6.34
SPC_TRINITY_DN25239_c1_g3_i1	AT1G51090	Heavy metal transport/detoxification superfamily protein	YES	3.37	3.75e-13	8.7	9.85	157.53	78.99
SPC_TRINITY_DN28095_c0_g3_i6	AT5G53120	spermidine synthase 3		3.36	2.78e-05	0.29	0.38	4.65	5.95
SPC_TRINITY_DN26029_c6_g1_i1	AT3G62650	unknown protein		3.36	1.03e-05	0.23	0.94	10.22	7.65
SPC_TRINITY_DN33275_c1_g1_i3	AT1G70280	NHL domain-containing protein		3.36	7.91e-05	0.13	0.13	3.03	1.15
SPC_TRINITY_DN34561_c0_g2_i1	AT5G09620	Octicosapeptide/Phox/Bem1p family protein		3.34	9.99e-12	1.52	3.33	30.88	30.73
SPC_TRINITY_DN29743_c0_g1_i4	AT5G50180	Protein kinase superfamily protein		3.33	1.39e-11	0.66	0.78	8.36	9.72
SPC_TRINITY_DN31153_c0_g1_i11	AT2G38120	Transmembrane amino acid transporter family protein		3.33	6.85e-07	0.32	0.18	3.06	3.99
SPC_TRINITY_DN28570_c0_g3_i3	AT5G43150	unknown protein		3.32	2.92e-07	0.98	2.23	12.78	31.42
SPC_TRINITY_DN34236_c7_g5_i2	AT5G41050	Pollen Ole e 1 allergen and extensin family protein		3.3	0.000236	0.44	0.57	12.41	4.5
SPC_TRINITY_DN27069_c0_g2_i1	AT3G51240	flavanone 3-hydroxylase		3.3	0.000402	1.64	0.79	10.72	33.89
SPC_TRINITY_DN33168_c3_g2_i1	AT3G49220	Plant invertase/pectin methylesterase inhibitor superfamily		3.3	1.23e-08	1.4	1.09	21.09	10.28
SPC_TRINITY_DN30951_c1_g5_i1	AT2G23340	DREB and EAR motif protein 3	YES	3.29	6.4e-08	1.57	1.7	29.8	12.45
SPC_TRINITY_DN27373_c6_g3_i1	AT4G20170	Domain of unknown function (DUF23)		3.28	5.18e-12	0.53	0.8	7.92	7.87
SPC_TRINITY_DN23684_c0_g1_i1	AT1G60190	ARM repeat superfamily protein		3.28	2.94e-05	0.07	0.12	1.49	1.2
SPC_TRINITY_DN33932_c4_g1_i12	AT5G54250	cyclic nucleotide-gated cation channel 4		3.27	3.01e-07	0.68	0.17	4.61	5.94
SPC_TRINITY_DN31378_c0_g2_i1	AT2G39930	isoamylase 1		3.27	0.000125	0.16	0.08	1.66	1.8
SPC_TRINITY_DN28054_c1_g2_i4	AT3G15850	fatty acid desaturase 5		3.26	1.37e-12	2.23	4.34	41.76	34.91
SPC_TRINITY_DN30834_c0_g5_i1	AT1G48480	receptor-like kinase 1		3.26	8.03e-08	0.31	0.66	7.73	4.22
SPC_TRINITY_DN19417_c0_g1_i1	AT3G16770	ethylene-responsive element binding protein		3.25	6.81e-06	0.41	0.23	3.55	4.96
SPC_TRINITY_DN28263_c0_g4_i3	AT1G75780	tubulin beta-1 chain		3.23	5.81e-15	4.06	5.15	58.74	50.51
SPC_TRINITY_DN26839_c3_g13_i1	AT5G23860	tubulin beta 8		3.22	4.12e-08	0.89	1.74	19.22	12.83
SPC_TRINITY_DN31765_c0_g3_i1	AT3G55430	O-Glycosyl hydrolases family 17 protein		3.22	1e-05	0.3	0.34	5.9	2.29
SPC_TRINITY_DN28600_c0_g2_i1	AT1G56600	galactinol synthase 2		3.22	2.06e-12	8.93	8.41	64.46	133.09
SPC_TRINITY_DN30399_c0_g1_i1	AT4G15560	Deoxyxylulose-5-phosphate synthase		3.21	0.000755	0.1	0.14	2.54	1.14
SPC_TRINITY_DN28425_c0_g4_i1	AT2G19810	CCCH-type zinc finger family protein		3.21	6.47e-06	0.19	0.86	6.8	6.71
SPC_TRINITY_DN30636_c1_g4_i1	AT1G18650	plasmodesmata callose-binding protein 3		3.21	2.38e-14	2.07	2.85	30.58	24.7
SPC_TRINITY_DN33568_c2_g1_i2	AT1G27910	plant U-box 45	YES	3.2	8.52e-08	0.4	0.37	6.26	2.64
SPC_TRINITY_DN34546_c1_g2_i1	AT1G68050	flavin-binding, kelch repeat, f box 1		3.19	7.26e-13	16.51	11.02	148.1	185.29
SPC_TRINITY_DN25475_c4_g1_i1	AT5G47780	galacturonosyltransferase 4		3.16	2.1e-07	0.59	0.34	5.54	5.12
SPC_TRINITY_DN23123_c0_g2_i1	AT3G26430	GDSL-like Lipase/Acylhydrolase superfamily protein		3.16	0.000146	0.18	0.35	5.22	1.74
SPC_TRINITY_DN31319_c1_g1_i2	AT5G67260	CYCLIN D3;2		3.15	8.31e-11	0.61	0.6	7.01	6.03
SPC_TRINITY_DN24547_c0_g1_i1	AT4G33040	Thioredoxin superfamily protein		3.14	1.69e-05	0.83	1.29	9.64	18.58
SPC_TRINITY_DN27834_c4_g1_i1	AT1G75390	basic leucine-zipper 44		3.12	1.48e-06	0.45	0.51	5.92	5.17
SPC_TRINITY_DN32604_c2_g1_i1	AT1G75220	Major facilitator superfamily protein		3.12	3.93e-05	0.36	0.66	2.65	9.81
SPC_TRINITY_DN30636_c1_g2_i1	AT1G18650	plasmodesmata callose-binding protein 3		3.12	3.01e-10	1.11	1.63	12.66	17.05
SPC_TRINITY_DN35056_c2_g5_i1	AT1G01060	Homeodomain-like superfamily protein		3.12	6.1e-10	0.74	0.72	7.66	8.02
SPC_TRINITY_DN25829_c1_g1_i2	AT3G16370	GDSL-like Lipase/Acylhydrolase superfamily protein		3.1	9.36e-05	1.6	3.25	50.87	7.92
SPC_TRINITY_DN27988_c0_g1_i4	AT5G65470	O-fucosyltransferase family protein		3.08	1.22e-18	4	4.42	41.35	42.52
SPC_TRINITY_DN34677_c1_g1_i3	AT5G64550	loricrin-related		3.07	7.78e-09	1.51	0.85	9.34	15.75
SPC_TRINITY_DN32975_c4_g1_i7	AT3G02230	reversibly glycosylated polypeptide 1		3.07	2.64e-14	5.56	5.1	64.13	41.91
SPC_TRINITY_DN31153_c0_g1_i17	AT2G38120	Transmembrane amino acid transporter family protein		3.07	3.24e-11	1.11	0.96	8.47	12.41
SPC_TRINITY_DN26820_c0_g1_i6	AT2G21660	cold, circadian rhythm, and rna binding 2		3.07	5e-24	133.52	127.85	1340.33	1357.75
SPC_TRINITY_DN33616_c0_g3_i1	AT5G23210	serine carboxypeptidase-like 34		3.05	3.52e-06	0.57	1.47	15.56	6.42
SPC_TRINITY_DN30407_c1_g1_i12	AT3G03770	Leucine-rich repeat protein kinase family protein		3.05	0.000651	0.02	0.14	1.29	0.81
SPC_TRINITY_DN34659_c2_g3_i1	AT1G18590	sulfotransferase 17		3.05	2.5e-15	12.23	10.53	132.84	103.93
SPC_TRINITY_DN29439_c2_g3_i1	AT1G10370	Glutathione S-transferase family protein	YES	3.05	4.94e-05	0.28	0.73	5.72	6.36
SPC_TRINITY_DN27709_c0_g1_i6	AT2G40540	potassium transporter 2		3.03	0.000236	0.36	0.1	2.26	3.01
SPC_TRINITY_DN30530_c1_g1_i1	AT4G22010	SKU5 similar 4		3.02	5.51e-05	0.34	0.19	4.39	1.49
SPC_TRINITY_DN34601_c2_g2_i3	AT1G23090	sulfate transporter 91	YES	3.02	1.31e-07	3.55	2.57	16.48	46.21
SPC_TRINITY_DN26855_c1_g1_i5	AT3G03190	glutathione S-transferase F11		3.01	2.01e-05	0.75	0.49	4.98	8.87
SPC_TRINITY_DN27450_c1_g1_i1	AT5G41460	Protein of unknown function (DUF604)		2.97	4.34e-09	0.47	0.4	3.65	4.59
SPC_TRINITY_DN31326_c0_g1_i7	AT3G06130	Heavy metal transport/detoxification superfamily protein		2.97	7.96e-12	2.85	4.43	39.88	28.35
SPC_TRINITY_DN34659_c2_g15_i3	AT1G18590	sulfotransferase 17		2.96	2.28e-12	22.8	26.88	298.78	219.98
SPC_TRINITY_DN26839_c3_g7_i1	AT5G23860	tubulin beta 8		2.95	0.000621	0.62	0.6	9.8	5.16
SPC_TRINITY_DN32101_c1_g1_i6	AT4G10770	oligopeptide transporter 7		2.95	9.97e-08	3.08	1.29	14.53	27.03
SPC_TRINITY_DN31326_c0_g2_i2	AT3G06130	Heavy metal transport/detoxification superfamily protein		2.95	6.05e-05	0.2	0.23	2.09	2.38
SPC_TRINITY_DN29991_c1_g1_i1	AT3G24520	heat shock transcription factor C1		2.94	2.22e-10	3.08	2.45	31.19	20.67
SPC_TRINITY_DN34512_c0_g1_i2	AT5G40390	Raffinose synthase family protein		2.93	5.5e-08	0.65	1.39	11.69	7.43
SPC_TRINITY_DN30218_c1_g2_i1	AT4G34710	arginine decarboxylase 2		2.93	1.62e-07	5.38	8.54	95.81	45.55
SPC_TRINITY_DN26345_c0_g2_i2	AT3G25640	Protein of unknown function, DUF617		2.91	0.000472	0.35	0.42	5.49	3.1
SPC_TRINITY_DN33139_c1_g1_i6	AT2G40540	potassium transporter 2		2.91	0.000264	0.58	0.25	3.77	5.23
SPC_TRINITY_DN23624_c1_g1_i2	AT2G39510	nodulin MtN21 /EamA-like transporter family protein		2.91	0.000181	0.41	0.12	3.3	2.17
SPC_TRINITY_DN34546_c0_g7_i2	AT1G68050	flavin-binding, kelch repeat, f box 1		2.9	2.4e-08	3.7	7.18	47.41	64.96
SPC_TRINITY_DN28073_c7_g2_i1	AT2G15680	Calcium-binding EF-hand family protein		2.88	3.94e-13	4.11	3.83	30.7	40.07
SPC_TRINITY_DN35056_c2_g4_i1	AT1G01060	Homeodomain-like superfamily protein		2.88	2.36e-07	0.59	0.5	4.75	5.24
SPC_TRINITY_DN31617_c0_g1_i4	AT5G48250	B-box type zinc finger protein with CCT domain		2.87	1.17e-06	0.5	0.28	3.34	3.74
SPC_TRINITY_DN27148_c0_g2_i2	AT1G70370	polygalacturonase 2		2.87	1.78e-05	1.31	2.21	25.89	7.23
SPC_TRINITY_DN27201_c4_g1_i3	AT1G72160	Sec14p-like phosphatidylinositol transfer family protein		2.86	1.93e-05	0.56	0.35	5.15	3.46
SPC_TRINITY_DN27336_c2_g5_i1	AT5G65140	Haloacid dehalogenase-like hydrolase (HAD) superfamily protein		2.84	0.000144	0.61	2.7	21.78	11.66
SPC_TRINITY_DN29320_c0_g1_i4	AT3G47420	phosphate starvation-induced gene 3		2.82	5.17e-08	1.39	0.64	9.12	8.19
SPC_TRINITY_DN24402_c0_g3_i3	AT4G13840	HXXXD-type acyl-transferase family protein		2.81	0.00062	0.7	1.61	19.02	4.07
SPC_TRINITY_DN34561_c0_g1_i1	AT5G09620	Octicosapeptide/Phox/Bem1p family protein		2.8	6.54e-09	2.61	5.31	35.34	32.82
SPC_TRINITY_DN28075_c0_g1_i3	AT2G18890	Protein kinase superfamily protein		2.8	2.69e-05	0.2	0.63	3.69	3.87
SPC_TRINITY_DN31710_c0_g1_i2	AT1G18590	sulfotransferase 17		2.8	8.06e-13	9.33	10.28	95.49	73.22
SPC_TRINITY_DN26135_c5_g3_i2	AT1G20030	Pathogenesis-related thaumatin superfamily protein		2.79	1.16e-13	4.04	3.27	29.42	30.38
SPC_TRINITY_DN24071_c0_g1_i2	AT1G14890	Plant invertase/pectin methylesterase inhibitor superfamily protein		2.79	0.000352	0.78	0.77	11.69	3.08
SPC_TRINITY_DN27306_c0_g1_i1	AT5G48485	Bifunctional inhibitor/lipid-transfer protein/seed storage 2S albumin superfamily protein		2.77	1.55e-05	1.8	1.75	16.58	17.8
SPC_TRINITY_DN19882_c0_g1_i1	AT5G15350	early nodulin-like protein 17		2.77	1.2e-05	3.94	2.22	39.31	16.84
SPC_TRINITY_DN31715_c4_g5_i1	AT4G11650	osmotin 34		2.76	1.07e-07	15.74	13.73	173.94	72.83
SPC_TRINITY_DN32494_c3_g2_i7	AT2G28550	related to AP2.7	YES	2.75	4.17e-05	0.23	0.32	2.08	2.66
SPC_TRINITY_DN23699_c0_g2_i1	AT5G25900	GA requiring 3		2.72	2.1e-07	2.8	2.64	29.43	14.5
SPC_TRINITY_DN22149_c0_g1_i1	AT3G50740	UDP-glucosyl transferase 72E1		2.72	0.000294	0.4	0.39	1.76	5.3
SPC_TRINITY_DN33599_c0_g3_i8	AT5G65470	O-fucosyltransferase family protein		2.71	8.86e-08	0.58	1.23	7.35	6.85
SPC_TRINITY_DN25639_c4_g7_i1	AT3G28920	homeobox protein 34		2.71	4.19e-06	0.55	1.03	6.62	6.44
SPC_TRINITY_DN34084_c0_g4_i1	AT1G72510	Protein of unknown function (DUF1677)		2.69	0.000691	0.39	1.98	14.9	6.21
SPC_TRINITY_DN26401_c0_g1_i9	AT2G01630	O-Glycosyl hydrolases family 17 protein		2.67	0.000109	0.18	0.23	1.84	1.49
SPC_TRINITY_DN30208_c0_g1_i1	AT5G67480	BTB and TAZ domain protein 4		2.66	0.000145	6.92	3.45	16.28	68.87
SPC_TRINITY_DN27450_c1_g1_i3	AT5G41460	Protein of unknown function (DUF604)		2.66	8.78e-10	0.93	1.05	7.73	7.04
SPC_TRINITY_DN34420_c0_g3_i3	AT5G23860	tubulin beta 8		2.66	1.8e-05	1.35	2.07	18.99	8.36
SPC_TRINITY_DN26192_c3_g2_i3	AT1G14700	purple acid phosphatase 3		2.66	0.000597	0.66	0.2	2.69	4.65
SPC_TRINITY_DN26531_c0_g1_i1	AT5G22740	cellulose synthase-like A02		2.65	3.28e-08	4.51	2.71	32.11	23.77
SPC_TRINITY_DN33179_c0_g1_i4	AT3G19820	cell elongation protein / DWARF1 / DIMINUTO (DIM)		2.65	1.94e-05	8.26	4.72	77.04	28.04
SPC_TRINITY_DN31710_c0_g1_i4	AT1G18590	sulfotransferase 17		2.64	7.45e-11	11.15	14.13	110.52	92.82
SPC_TRINITY_DN27988_c0_g1_i1	AT5G65470	O-fucosyltransferase family protein		2.63	6.97e-12	3.57	2.84	22.58	24.59
SPC_TRINITY_DN24720_c0_g1_i1	AT1G10370	Glutathione S-transferase family protein	YES	2.63	3.08e-12	8.98	9.12	72.31	66.18
SPC_TRINITY_DN32761_c0_g1_i2	AT1G77280	Protein kinase protein with adenine nucleotide alpha hydrolases-like domain		2.62	1.1e-06	2.66	1.73	22.13	10.61
SPC_TRINITY_DN26687_c2_g2_i1	AT1G75390	basic leucine-zipper 44		2.61	2.54e-06	0.9	0.68	4.82	7.09
SPC_TRINITY_DN26531_c0_g3_i1	AT5G22740	cellulose synthase-like A02		2.59	2.72e-08	13.4	6.98	83.98	66.71
SPC_TRINITY_DN25245_c0_g3_i1	AT3G45070	P-loop containing nucleoside triphosphate hydrolases superfamily protein		2.59	3.95e-05	1.66	0.59	7.06	10.1
SPC_TRINITY_DN31454_c0_g2_i9	AT5G05480	Peptide-N4-(N-acetyl-beta-glucosaminyl)asparagine amidase A protein		2.58	1.27e-08	1.61	0.94	9.01	9.03
SPC_TRINITY_DN36788_c0_g1_i1	AT2G27830	unknown protein	YES	2.58	3.38e-05	0.91	1.97	9.35	13.23
SPC_TRINITY_DN26687_c2_g2_i3	AT1G75390	basic leucine-zipper 44		2.58	5.18e-07	0.94	1.16	6.8	8.54
SPC_TRINITY_DN28498_c1_g1_i1	AT4G11600	glutathione peroxidase 6		2.57	7.27e-09	70.03	49.93	306.41	561.69
SPC_TRINITY_DN34521_c0_g1_i10	AT5G53760	Seven transmembrane MLO family protein		2.56	0.00022	0.29	0.14	1.62	1.58
SPC_TRINITY_DN31817_c0_g1_i9	AT1G76520	Auxin efflux carrier family protein		2.56	2.77e-05	3.94	1.28	14.45	23.73
SPC_TRINITY_DN23413_c0_g1_i1	AT5G57170	Tautomerase/MIF superfamily protein		2.54	1.7e-05	1.63	1.84	14.68	11.82
SPC_TRINITY_DN30660_c0_g3_i2	AT3G12490	cystatin B		2.54	0.000342	0.84	2.68	18.19	9.1
SPC_TRINITY_DN33990_c4_g1_i2	AT2G35470	unknown protein		2.54	3e-06	0.97	1.46	8.11	9.61
SPC_TRINITY_DN29443_c0_g1_i2	AT2G39510	nodulin MtN21 /EamA-like transporter family protein		2.53	0.000195	0.41	1.32	7.39	5.57
SPC_TRINITY_DN34546_c1_g1_i3	AT1G68050	flavin-binding, kelch repeat, f box 1		2.53	1.39e-08	7.49	8.43	55.39	68
SPC_TRINITY_DN32301_c2_g2_i17	AT1G01620	plasma membrane intrinsic protein 1C		2.53	2.85e-12	11.94	13.07	83.64	94.7
SPC_TRINITY_DN28861_c0_g1_i2	AT3G18080	B-S glucosidase 44		2.52	4.39e-06	6.22	6.09	61.74	23.82
SPC_TRINITY_DN32214_c2_g4_i4	AT1G78610	mechanosensitive channel of small conductance-like 6		2.51	0.00089	0.16	0.14	1.35	0.81
SPC_TRINITY_DN28287_c2_g3_i6	AT4G17670	Protein of unknown function (DUF581)		2.5	1.84e-08	17.42	32.04	180.49	153.07
SPC_TRINITY_DN28274_c0_g1_i5	AT3G08940	light harvesting complex photosystem II		2.5	6.72e-05	6.42	4.41	58.54	18.55
SPC_TRINITY_DN33982_c2_g1_i5	AT1G55360	Protein of Unknown Function (DUF239)		2.5	8.41e-08	2.28	3.04	21.88	14.14
SPC_TRINITY_DN20396_c0_g1_i1	AT1G52720	unknown protein		2.5	0.000389	2.3	2.74	28.9	9.95
SPC_TRINITY_DN35066_c3_g2_i3	AT1G79110	zinc ion binding		2.49	0.000669	0.41	1.52	7.75	6.99
SPC_TRINITY_DN25692_c0_g2_i1	AT1G07430	highly ABA-induced PP2C gene 2		2.49	1.45e-05	1.24	3.29	17.87	13.48
SPC_TRINITY_DN34246_c0_g3_i1	AT5G22740	cellulose synthase-like A02		2.48	5.74e-09	3.05	2.68	22.59	14.77
SPC_TRINITY_DN33971_c1_g5_i2	AT5G02560	histone H2A 12		2.48	3.4e-09	73.27	99.7	703.56	535.45
SPC_TRINITY_DN24056_c0_g2_i2	AT4G12520	Bifunctional inhibitor/lipid-transfer protein/seed storage 2S albumin superfamily protein		2.48	7.62e-05	31.3	10.3	200.55	106.97
SPC_TRINITY_DN43721_c0_g1_i1	AT4G09670	Oxidoreductase family protein		2.48	1.39e-07	1.35	1.37	8.9	9.35
SPC_TRINITY_DN33990_c4_g2_i1	AT2G35470	unknown protein		2.48	6.08e-05	1.36	3.56	22	12.75
SPC_TRINITY_DN30925_c0_g1_i2	AT5G23210	serine carboxypeptidase-like 34		2.47	0.000379	0.41	0.41	3.38	2.48
SPC_TRINITY_DN34624_c0_g3_i2	AT3G04240	Tetratricopeptide repeat (TPR)-like superfamily protein		2.47	2.8e-08	2.42	2.19	13.61	17.21
SPC_TRINITY_DN24832_c4_g10_i2	AT5G17190	unknown protein		2.46	7.53e-11	56.95	47.78	391.38	343.18
SPC_TRINITY_DN22850_c1_g1_i1	AT2G02850	plantacyanin		2.46	6.06e-08	5.31	8.04	48.87	45.06
SPC_TRINITY_DN31110_c7_g1_i1	AT1G32860	Glycosyl hydrolase superfamily protein		2.46	8.52e-08	4.26	7.69	43.96	34.69
SPC_TRINITY_DN32565_c2_g10_i2	AT5G23860	tubulin beta 8		2.43	3.74e-07	2.83	2.98	20.1	19.26
SPC_TRINITY_DN29074_c0_g1_i7	AT5G13710	sterol methyltransferase 1		2.43	0.000341	0.61	2.02	10.97	7.18
SPC_TRINITY_DN26544_c2_g2_i2	AT4G37300	maternal effect embryo arrest 59		2.43	7.32e-11	112.39	155.08	929.9	773.07
SPC_TRINITY_DN34199_c3_g2_i10	AT4G33950	Protein kinase superfamily protein		2.42	9.13e-12	17.27	14.13	106.29	93.41
SPC_TRINITY_DN28148_c2_g5_i5	AT5G02560	histone H2A 12		2.4	2.63e-08	6.95	9.58	61.09	45.2
SPC_TRINITY_DN32189_c5_g2_i4	AT4G34710	arginine decarboxylase 2		2.4	9.15e-09	8.49	8.94	66.91	40.33
SPC_TRINITY_DN28642_c0_g1_i1	AT2G20370	Exostosin family protein		2.4	2.51e-06	0.94	0.55	5.17	4.11
SPC_TRINITY_DN30834_c0_g3_i3	AT1G48480	receptor-like kinase 1		2.4	3.63e-06	1.51	0.71	7.07	6.9
SPC_TRINITY_DN29305_c0_g1_i4	AT3G51860	cation exchanger 3		2.39	3.72e-05	22.89	8.71	72.04	133.39
SPC_TRINITY_DN35002_c3_g1_i9	AT1G53590	Calcium-dependent lipid-binding (CaLB domain) family protein		2.39	0.000123	0.74	0.44	3.54	3.98
SPC_TRINITY_DN26345_c0_g1_i2	AT3G25640	Protein of unknown function, DUF617		2.38	0.000327	2.59	0.78	9.74	12.7
SPC_TRINITY_DN29189_c1_g4_i1	AT4G17245	RING/U-box superfamily protein		2.37	5.73e-05	4.71	6.13	21.12	52.85
SPC_TRINITY_DN25427_c2_g1_i1	AT3G16240	delta tonoplast integral protein		2.37	3.01e-05	4.07	6.03	44.93	19.41
SPC_TRINITY_DN33932_c4_g1_i2	AT5G54250	cyclic nucleotide-gated cation channel 4		2.35	4.09e-08	1.84	1.23	8.93	9.29
SPC_TRINITY_DN28498_c1_g1_i7	AT4G11600	glutathione peroxidase 6		2.35	2.02e-07	76.79	75.15	310.56	630.63
SPC_TRINITY_DN32565_c2_g13_i1	AT5G23860	tubulin beta 8		2.34	2.78e-09	9.21	6.96	42.74	54.81
SPC_TRINITY_DN32905_c0_g1_i3	AT3G45300	isovaleryl-CoA-dehydrogenase		2.32	0.000147	0.75	1.4	8.46	4.74
SPC_TRINITY_DN30301_c0_g1_i2	AT3G04240	Tetratricopeptide repeat (TPR)-like superfamily protein		2.32	1.06e-06	2.19	1.6	9.03	13.62
SPC_TRINITY_DN26820_c0_g1_i2	AT2G21660	cold, circadian rhythm, and rna binding 2		2.32	5.32e-05	30.59	20.02	181.1	127.41
SPC_TRINITY_DN23685_c0_g1_i2	AT3G53990	Adenine nucleotide alpha hydrolases-like superfamily protein		2.31	4.68e-05	3.8	7.17	22.37	45.81
SPC_TRINITY_DN31199_c2_g5_i3	AT2G34510	Protein of unknown function, DUF642		2.31	1.96e-08	6.18	4.35	34.58	26.57
SPC_TRINITY_DN32019_c0_g1_i1	AT2G40460	Major facilitator superfamily protein		2.3	0.000228	1.65	0.53	6.21	6.92
SPC_TRINITY_DN23232_c0_g1_i1	AT2G26110	Protein of unknown function (DUF761)		2.28	1.64e-05	1.15	1.43	7.9	7.5
SPC_TRINITY_DN28665_c3_g2_i4	AT1G57590	Pectinacetylesterase family protein		2.28	6.42e-06	2.1	2.64	15.28	12.93
SPC_TRINITY_DN31066_c0_g2_i1	AT1G01420	UDP-glucosyl transferase 72B3	YES	2.28	2.75e-06	1.62	1.08	8.6	7
SPC_TRINITY_DN33294_c1_g2_i1	AT5G52660	Homeodomain-like superfamily protein	YES	2.24	0.000129	5.59	2.81	27.11	26.72
SPC_TRINITY_DN28985_c0_g2_i1	AT1G27930	Protein of unknown function (DUF579)		2.24	1.33e-09	5.87	6.87	34.36	36.76
SPC_TRINITY_DN32204_c2_g1_i3	AT2G21590	Glucose-1-phosphate adenylyltransferase family protein		2.23	2.82e-06	6.71	3.64	22.61	34.35
SPC_TRINITY_DN27401_c3_g5_i10	AT4G24380	unknown protein		2.22	5.89e-07	8.09	6.97	33.3	53.02
SPC_TRINITY_DN30785_c0_g1_i10	AT4G15130	phosphorylcholine cytidylyltransferase2	YES	2.22	4.98e-07	3.33	3.59	15.02	23.22
SPC_TRINITY_DN31590_c1_g1_i3	AT5G24470	pseudo-response regulator 5		2.21	7.43e-10	6.25	5.92	28.56	36.6
SPC_TRINITY_DN24955_c0_g1_i4	AT2G39800	delta1-pyrroline-5-carboxylate synthase 1		2.21	0.000159	1.94	1.61	8.66	12.04
SPC_TRINITY_DN33148_c4_g2_i2	AT1G08650	phosphoenolpyruvate carboxylase kinase 1		2.2	6.51e-05	2.48	2.23	17.44	8.75
SPC_TRINITY_DN26687_c1_g1_i7	AT1G75390	basic leucine-zipper 44		2.19	6.64e-05	1.12	1.54	8.42	6.42
SPC_TRINITY_DN26814_c1_g5_i2	AT1G71695	Peroxidase superfamily protein		2.19	6.95e-06	2.34	2.95	17.51	11.41
SPC_TRINITY_DN28501_c1_g3_i1	AT4G02440	F-box family protein		2.18	5.08e-10	8.75	9.74	44.66	52.63
SPC_TRINITY_DN28062_c0_g1_i1	AT3G45070	P-loop containing nucleoside triphosphate hydrolases superfamily protein		2.17	0.000174	1.73	0.94	8.76	5.91
SPC_TRINITY_DN34114_c2_g2_i3	AT3G24520	heat shock transcription factor C1		2.16	0.000883	1.42	0.69	4.62	7.17
SPC_TRINITY_DN27863_c2_g5_i4	AT1G28600	GDSL-like Lipase/Acylhydrolase superfamily protein		2.15	0.000394	36.42	10.82	116.37	138.42
SPC_TRINITY_DN30636_c1_g1_i2	AT1G18650	plasmodesmata callose-binding protein 3		2.15	0.000208	1.18	2.03	9.62	8.12
SPC_TRINITY_DN29077_c0_g1_i6	AT4G12000	SNARE associated Golgi protein family	YES	2.14	8.19e-09	9.26	6.94	39.21	43.48
SPC_TRINITY_DN33975_c1_g2_i1	AT3G15210	ethylene responsive element binding factor 4		2.14	0.000103	4.8	11.31	46.55	45.49
SPC_TRINITY_DN28850_c1_g1_i2	AT3G29360	UDP-glucose 6-dehydrogenase family protein		2.13	0.000374	1.41	1.79	9.22	8.56
SPC_TRINITY_DN34489_c0_g1_i16	AT4G19120	S-adenosyl-L-methionine-dependent methyltransferases superfamily protein		2.12	5.1e-05	1.11	0.77	5.12	4.62
SPC_TRINITY_DN33226_c0_g1_i11	AT2G27810	nucleobase-ascorbate transporter 12		2.12	4.63e-07	2.09	1.73	10.67	8.46
SPC_TRINITY_DN30076_c0_g1_i1	AT2G15480	UDP-glucosyl transferase 73B5		2.12	0.000344	2.1	1.33	5.53	12.54
SPC_TRINITY_DN28148_c2_g2_i1	AT5G02560	histone H2A 12		2.11	1.46e-05	85.25	138.1	789.78	502.69
SPC_TRINITY_DN24145_c0_g1_i1	AT5G01790	unknown protein		2.11	0.000115	1.08	1.64	5.96	8.32
SPC_TRINITY_DN33111_c0_g3_i1	AT1G37130	nitrate reductase 2		2.11	1.17e-05	11.81	6.02	50.55	41.74
SPC_TRINITY_DN31319_c1_g2_i1	AT5G67260	CYCLIN D3;2		2.1	5.53e-05	1.53	0.88	6.69	5.56
SPC_TRINITY_DN30636_c1_g1_i9	AT1G18650	plasmodesmata callose-binding protein 3		2.09	5.02e-08	5.46	5.97	29.44	28.14
SPC_TRINITY_DN23699_c0_g1_i1	AT5G25900	GA requiring 3		2.08	0.000265	2.97	3.52	22.97	10.45
SPC_TRINITY_DN32533_c0_g1_i8	AT5G21100	Plant L-ascorbate oxidase		2.08	2.14e-06	1.35	1.59	7.08	7.44
SPC_TRINITY_DN30660_c0_g8_i1	AT3G12490	cystatin B		2.08	1.02e-06	4.86	3.28	20.39	20.1
SPC_TRINITY_DN28766_c0_g1_i6	AT5G42720	Glycosyl hydrolase family 17 protein		2.07	7.92e-08	3.7	3.24	16.97	16.86
SPC_TRINITY_DN27123_c2_g2_i1	AT5G64080	Bifunctional inhibitor/lipid-transfer protein/seed storage 2S albumin superfamily protein	YES	2.05	1.54e-05	25	12.69	103.73	85.5
SPC_TRINITY_DN30559_c0_g4_i3	AT4G09670	Oxidoreductase family protein		2.05	5.5e-05	2.42	1.72	8.56	12.09
SPC_TRINITY_DN27712_c1_g1_i2	AT4G38430	rho guanyl-nucleotide exchange factor 1		2.04	8.47e-05	0.68	0.83	3.86	3.48
SPC_TRINITY_DN31775_c1_g1_i2	AT4G05020	NAD(P)H dehydrogenase B2		2.04	3.24e-07	2.02	1.76	9.21	8.65
SPC_TRINITY_DN30637_c0_g2_i1	AT4G18700	CBL-interacting protein kinase 12		2.03	1.75e-06	3.17	2.75	11.71	16.51
SPC_TRINITY_DN28073_c7_g1_i4	AT2G15680	Calcium-binding EF-hand family protein		2.03	8.74e-06	6.36	4.74	20.29	33.33
SPC_TRINITY_DN28600_c0_g1_i3	AT1G56600	galactinol synthase 2		2.03	6.38e-05	2.88	5.66	22.98	18.58
SPC_TRINITY_DN33906_c3_g1_i5	AT5G24120	sigma factor E		2.02	0.000691	1.26	0.77	3.43	6.5
SPC_TRINITY_DN34341_c1_g11_i1	AT1G23080	Auxin efflux carrier family protein		2.02	8.11e-05	3.62	5.17	27.54	15.05
SPC_TRINITY_DN26630_c6_g1_i1	AT5G51970	GroES-like zinc-binding alcohol dehydrogenase family protein		-2.04	0.000325	2.31	3.98	0.83	0.77
SPC_TRINITY_DN27885_c1_g2_i1	AT5G10860	Cystathionine beta-synthase (CBS) family protein		-2.04	0.000743	54.41	146.28	32.39	19.41
SPC_TRINITY_DN31460_c2_g2_i1	AT5G01520	RING/U-box superfamily protein	YES	-2.08	4.01e-05	11.96	15.78	4.49	2.54
SPC_TRINITY_DN31480_c3_g2_i1	AT4G33740	unknown protein		-2.08	1.15e-05	6.84	8.56	1.83	2.08
SPC_TRINITY_DN31327_c0_g2_i1	AT4G11600	glutathione peroxidase 6		-2.09	7.66e-08	46.36	62.48	13.18	15.3
SPC_TRINITY_DN27927_c0_g3_i2	AT2G15490	UDP-glycosyltransferase 73B4		-2.09	0.00047	4.8	6.27	0.82	1.88
SPC_TRINITY_DN28186_c3_g3_i4	AT1G74670	Gibberellin-regulated family protein		-2.1	1.7e-06	102.4	154.04	38.37	25.18
SPC_TRINITY_DN29868_c1_g2_i3	AT5G19140	Aluminium induced protein with YGL and LRDR motifs		-2.11	2.54e-08	3169.05	3801.98	1051.29	760.92
SPC_TRINITY_DN29128_c1_g1_i7	AT4G27410	NAC (No Apical Meristem) domain transcriptional regulator superfamily protein		-2.12	0.000344	56.95	167.67	30.26	24.11
SPC_TRINITY_DN26711_c3_g2_i1	AT5G61030	glycine-rich RNA-binding protein 3		-2.13	4.08e-06	7.7	10.89	2.52	2.04
SPC_TRINITY_DN30872_c2_g5_i5	AT1G32700	PLATZ transcription factor family protein		-2.13	8e-07	22.04	33.83	7.5	6.3
SPC_TRINITY_DN28749_c4_g3_i4	AT4G16520	Ubiquitin-like superfamily protein		-2.14	7.73e-07	15.43	14.67	3.81	3.76
SPC_TRINITY_DN33520_c0_g4_i12	AT1G19660	Wound-responsive family protein		-2.14	7.29e-08	32.12	44.85	10.58	8.07
SPC_TRINITY_DN31527_c2_g2_i3	AT3G47160	RING/U-box superfamily protein		-2.15	0.000364	58.56	130.53	30.63	13.87
SPC_TRINITY_DN32191_c0_g1_i6	AT2G45510	cytochrome P450, family 704, subfamily A, polypeptide 2		-2.16	2.45e-05	30.56	30.45	5.89	10.33
SPC_TRINITY_DN30782_c0_g3_i2	AT1G34300	lectin protein kinase family protein		-2.16	1.04e-06	20.5	13.05	4.42	3.6
SPC_TRINITY_DN28749_c4_g3_i2	AT4G16520	Ubiquitin-like superfamily protein		-2.17	5.36e-09	112.18	126.43	33.92	27.14
SPC_TRINITY_DN26998_c0_g5_i1	AT5G55050	GDSL-like Lipase/Acylhydrolase superfamily protein		-2.19	0.000361	29.24	13.04	4.7	5.7
SPC_TRINITY_DN24706_c0_g1_i5	AT1G19670	chlorophyllase 1	YES	-2.19	0.00029	3.57	5.61	1.12	0.98
SPC_TRINITY_DN23258_c0_g1_i1	AT4G28240	Wound-responsive family protein		-2.2	0.00064	266.85	620	146.75	54.78
SPC_TRINITY_DN32798_c0_g2_i2	AT4G23990	cellulose synthase like G3		-2.22	1.37e-05	10.99	5.23	1.81	1.81
SPC_TRINITY_DN32302_c0_g4_i7	AT4G22890	PGR5-LIKE A		-2.22	2.36e-09	19.15	18.48	4.55	4.31
SPC_TRINITY_DN27885_c1_g1_i5	AT5G10860	Cystathionine beta-synthase (CBS) family protein		-2.23	1.72e-05	111.85	225.98	47.85	30.2
SPC_TRINITY_DN28186_c3_g4_i1	AT2G41430	dehydration-induced protein (ERD15)		-2.23	0.000359	860.54	1912.56	458.05	182.32
SPC_TRINITY_DN26668_c3_g1_i8	AT5G51970	GroES-like zinc-binding alcohol dehydrogenase family protein		-2.25	1.37e-05	45.9	84.12	18.45	10.32
SPC_TRINITY_DN24177_c0_g1_i1	AT1G02820	Late embryogenesis abundant 3 (LEA3) family protein	YES	-2.25	6.09e-07	39.32	31.61	10.15	5.83
SPC_TRINITY_DN33278_c1_g6_i1	AT4G22710	cytochrome P450, family 706, subfamily A, polypeptide 2		-2.26	0.000144	19.27	39.41	8.69	4.32
SPC_TRINITY_DN26229_c1_g5_i1	AT1G19020	unknown protein		-2.26	0.00025	11.19	11.22	2.31	2.98
SPC_TRINITY_DN29779_c0_g1_i2	AT1G67480	Galactose oxidase/kelch repeat superfamily protein		-2.27	7.58e-10	21.84	19.06	5.01	4.15
SPC_TRINITY_DN23700_c0_g1_i1	AT1G02305	Cysteine proteinases superfamily protein		-2.29	0.000325	16.86	8.26	3.72	1.52
SPC_TRINITY_DN32195_c4_g1_i6	AT5G23660	homolog of Medicago truncatula MTN3		-2.3	3.03e-08	27.68	38.99	6.45	8.31
SPC_TRINITY_DN26966_c1_g2_i23	AT1G32700	PLATZ transcription factor family protein		-2.3	3.84e-11	17.32	18.99	3.75	4.21
SPC_TRINITY_DN29551_c2_g1_i2	AT1G08110	lactoylglutathione lyase family protein / glyoxalase I family protein		-2.3	3.36e-07	13.1	17.38	3.01	3.71
SPC_TRINITY_DN28124_c0_g3_i3	AT3G12490	cystatin B		-2.31	5.21e-07	1240.15	2402.47	450.27	420.43
SPC_TRINITY_DN33921_c1_g3_i1	AT1G70290	trehalose-6-phosphatase synthase S8		-2.31	0.000483	4.01	9.81	1.76	1.09
SPC_TRINITY_DN32360_c2_g2_i1	AT1G22140	unknown protein		-2.31	2.1e-07	94.61	125.22	22.71	30.54
SPC_TRINITY_DN31755_c1_g1_i2	AT2G44130	Galactose oxidase/kelch repeat superfamily protein		-2.32	0.000429	198.54	467.55	100.17	33.81
SPC_TRINITY_DN30074_c7_g2_i6	AT3G55260	beta-hexosaminidase 1		-2.33	9.43e-07	15.21	12.69	3.21	2.9
SPC_TRINITY_DN33237_c0_g2_i2	AT1G01490	Heavy metal transport/detoxification superfamily protein		-2.33	1.2e-09	49.4	58.35	10.99	13.41
SPC_TRINITY_DN29437_c0_g1_i3	AT5G40380	cysteine-rich RLK (RECEPTOR-like protein kinase) 42		-2.35	6.63e-06	16.54	23.12	5.53	2.54
SPC_TRINITY_DN30925_c0_g1_i5	AT5G23210	serine carboxypeptidase-like 34		-2.35	0.000249	3.26	4.55	1.05	0.51
SPC_TRINITY_DN29868_c1_g1_i2	AT5G19140	Aluminium induced protein with YGL and LRDR motifs		-2.37	8.72e-10	151.47	188.48	42.07	30.35
SPC_TRINITY_DN33520_c0_g4_i10	AT1G19660	Wound-responsive family protein		-2.37	1.55e-09	48.77	63.7	13.49	9.66
SPC_TRINITY_DN25798_c0_g1_i3	AT3G07310	Protein of unknown function (DUF760)		-2.4	1.69e-05	79.48	118.48	27.87	11.01
SPC_TRINITY_DN23841_c0_g1_i1	AT2G33480	NAC domain containing protein 41		-2.4	0.000317	16.54	22.59	5.9	1.62
SPC_TRINITY_DN32360_c2_g2_i2	AT1G22140	unknown protein		-2.42	1.56e-08	107.34	150.09	31.8	26.57
SPC_TRINITY_DN20364_c0_g1_i3	AT5G02020	Encodes a protein involved in salt tolerance, names SIS (Salt Induced Serine rich).		-2.43	7.37e-05	8.47	7.73	1.04	2.13
SPC_TRINITY_DN34429_c1_g1_i8	AT5G49760	Leucine-rich repeat protein kinase family protein		-2.45	5.91e-05	32.07	14.29	3.93	5.51
SPC_TRINITY_DN31114_c0_g4_i2	AT1G80920	Chaperone DnaJ-domain superfamily protein		-2.45	0.000278	22.82	93.03	12.05	9.46
SPC_TRINITY_DN34547_c4_g1_i15	AT3G09020	alpha 1,4-glycosyltransferase family protein		-2.48	2.88e-08	6.03	8.27	1.46	1.26
SPC_TRINITY_DN33612_c3_g1_i5	AT3G26740	CCR-like		-2.49	0.000142	327.43	698.2	137.3	42.27
SPC_TRINITY_DN32195_c4_g1_i2	AT5G23660	homolog of Medicago truncatula MTN3		-2.5	8.86e-06	19.47	49.03	5.51	7.3
SPC_TRINITY_DN32233_c3_g1_i3	AT5G56850	unknown protein		-2.51	7.81e-05	1.28	1.42	0.17	0.3
SPC_TRINITY_DN29417_c1_g1_i6	AT1G63180	UDP-D-glucose/UDP-D-galactose 4-epimerase 3		-2.51	9.26e-05	23.68	81.83	11.33	7.33
SPC_TRINITY_DN32302_c0_g4_i3	AT4G22890	PGR5-LIKE A		-2.52	2.89e-07	11.91	9.91	1.4	2.63
SPC_TRINITY_DN26374_c0_g2_i3	AT3G06080	Plant protein of unknown function (DUF828)		-2.52	2.27e-09	28.27	34.8	7.15	4.51
SPC_TRINITY_DN26673_c2_g2_i1	AT5G05710	Pleckstrin homology (PH) domain superfamily protein		-2.53	5.32e-08	412.7	687.61	128.57	81.48
SPC_TRINITY_DN26816_c1_g1_i2	AT4G37320	cytochrome P450, family 81, subfamily D, polypeptide 5	YES	-2.53	1.08e-06	4.95	5.65	0.92	1.01
SPC_TRINITY_DN25418_c1_g2_i3	AT3G56360	unknown protein		-2.54	6.35e-05	32.68	120.23	13.87	13.01
SPC_TRINITY_DN32819_c2_g1_i1	AT2G30600	BTB/POZ domain-containing protein		-2.55	1.68e-06	26.21	43.17	8.34	3.83
SPC_TRINITY_DN32819_c2_g1_i1	AT2G30600	BTB/POZ domain-containing protein		-2.55	1.68e-06	26.21	43.17	8.34	3.83
SPC_TRINITY_DN29394_c2_g1_i1	AT2G23340	DREB and EAR motif protein 3	YES	-2.55	1.01e-09	88.67	145.18	22.77	21.27
SPC_TRINITY_DN34393_c0_g2_i4	AT1G11530	C-terminal cysteine residue is changed to a serine 1		-2.55	8.53e-06	102.75	251.85	40.9	23.3
SPC_TRINITY_DN30794_c2_g5_i1	AT3G24500	multiprotein bridging factor 1C		-2.56	8.88e-08	31.77	39.88	5.38	8.68
SPC_TRINITY_DN29551_c2_g1_i18	AT1G08110	lactoylglutathione lyase family protein / glyoxalase I family protein		-2.56	7.5e-09	50.4	84.31	10.67	14.25
SPC_TRINITY_DN32129_c2_g5_i1	AT5G65760	Serine carboxypeptidase S28 family protein		-2.58	1.29e-05	5.91	3.87	0.52	1.13
SPC_TRINITY_DN29443_c0_g1_i3	AT2G39510	nodulin MtN21 /EamA-like transporter family protein		-2.59	1.57e-05	14.78	34.67	5.58	2.83
SPC_TRINITY_DN33237_c0_g1_i2	AT1G01490	Heavy metal transport/detoxification superfamily protein		-2.6	2.15e-11	46.95	64.1	9.87	10.43
SPC_TRINITY_DN27649_c0_g5_i1	AT2G38310	PYR1-like 4		-2.61	7.64e-12	150.65	161.09	33.99	24.43
SPC_TRINITY_DN30872_c2_g3_i8	AT1G32700	PLATZ transcription factor family protein		-2.61	9.16e-05	10.41	15.02	3.24	0.89
SPC_TRINITY_DN22149_c0_g2_i1	AT3G50740	UDP-glucosyl transferase 72E1		-2.62	0.0004	34.42	8.73	1.71	4.95
SPC_TRINITY_DN25723_c0_g1_i2	AT1G72820	Mitochondrial substrate carrier family protein		-2.63	2.58e-05	2.15	3.2	0.54	0.33
SPC_TRINITY_DN28181_c3_g7_i1	AT4G23180	cysteine-rich RLK (RECEPTOR-like protein kinase) 10		-2.65	0.00011	8.68	8.29	1.23	1.66
SPC_TRINITY_DN33514_c1_g1_i6	AT2G19800	myo-inositol oxygenase 2		-2.65	0.000151	33.39	101.98	15.86	5.66
SPC_TRINITY_DN33210_c2_g2_i2	AT1G76600	unknown protein		-2.65	2.96e-06	22.07	38.81	4.97	6.3
SPC_TRINITY_DN32135_c0_g1_i2	AT5G24490	30S ribosomal protein, putative		-2.66	3.81e-05	326.28	833.97	133.5	49
SPC_TRINITY_DN28016_c0_g1_i4	AT5G06690	WCRKC thioredoxin 1		-2.66	2.27e-05	26.56	69.26	10.57	4.99
SPC_TRINITY_DN23189_c0_g1_i1	AT5G01750	Protein of unknown function (DUF567)		-2.66	6.48e-12	207.28	207.18	43.37	28.42
SPC_TRINITY_DN31979_c1_g1_i3	AT1G52230	photosystem I subunit H2		-2.66	1.02e-06	259.88	296.15	71.93	28.8
SPC_TRINITY_DN25982_c0_g13_i1	AT5G18600	Thioredoxin superfamily protein		-2.67	0.000881	10.52	25.28	4.52	0.93
SPC_TRINITY_DN26525_c1_g2_i3	AT1G19530	unknown protein		-2.67	8.27e-07	1302.31	2867.1	472.82	280.31
SPC_TRINITY_DN29478_c1_g1_i1	AT1G13700	6-phosphogluconolactonase 1		-2.67	1.48e-10	13.23	12.14	2.14	2.14
SPC_TRINITY_DN29104_c1_g3_i1	AT5G25280	serine-rich protein-related		-2.68	1.02e-11	11.55	11.68	1.98	1.91
SPC_TRINITY_DN28593_c0_g2_i7	AT3G26580	Tetratricopeptide repeat (TPR)-like superfamily protein		-2.68	2.27e-15	127.14	135.53	19.35	25.13
SPC_TRINITY_DN32415_c0_g1_i5	AT5G22060	DNAJ homologue 2		-2.7	1.43e-15	173.69	144.81	23.87	29.64
SPC_TRINITY_DN30307_c1_g2_i11	AT3G32930	unknown protein		-2.73	7.19e-06	203.49	413.43	69.11	25.35
SPC_TRINITY_DN30299_c2_g1_i2	AT5G34850	purple acid phosphatase 26		-2.74	4.74e-06	9.27	6.87	1.76	0.69
SPC_TRINITY_DN31797_c2_g3_i7	AT5G22920	CHY-type/CTCHY-type/RING-type Zinc finger protein		-2.74	1.42e-12	19.35	15.42	2.84	2.76
SPC_TRINITY_DN25974_c0_g1_i5	AT3G11930	Adenine nucleotide alpha hydrolases-like superfamily protein		-2.74	3.37e-13	410.23	599.63	87.81	78.55
SPC_TRINITY_DN33560_c1_g1_i13	AT4G35470	plant intracellular ras group-related LRR 4		-2.76	3.81e-11	17.32	25.17	2.94	3.75
SPC_TRINITY_DN28181_c3_g3_i2	AT4G23180	cysteine-rich RLK (RECEPTOR-like protein kinase) 10		-2.76	7.36e-08	10.96	15.37	2.15	2.04
SPC_TRINITY_DN25386_c1_g1_i6	AT2G36750	UDP-glucosyl transferase 73C1		-2.76	2.63e-06	14.64	16.21	3.45	1.16
SPC_TRINITY_DN23612_c0_g1_i2	AT5G18600	Thioredoxin superfamily protein		-2.78	1.54e-05	78.84	100.08	21.18	5.62
SPC_TRINITY_DN28016_c0_g1_i7	AT5G06690	WCRKC thioredoxin 1		-2.78	3.1e-05	5.78	12.02	1.85	0.71
SPC_TRINITY_DN29868_c1_g2_i1	AT5G19140	Aluminium induced protein with YGL and LRDR motifs		-2.79	2.23e-10	262.04	320.69	57.73	31.69
SPC_TRINITY_DN33278_c1_g7_i6	AT4G22710	cytochrome P450, family 706, subfamily A, polypeptide 2		-2.79	1.99e-05	5.45	4.12	0.5	0.88
SPC_TRINITY_DN31725_c0_g1_i8	AT4G19160	unknown protein		-2.79	1.65e-07	3.59	5.84	0.59	0.81
SPC_TRINITY_DN32575_c1_g1_i1	AT2G18700	trehalose phosphatase/synthase 11		-2.79	0.000989	1.92	8.33	0.85	0.5
SPC_TRINITY_DN22806_c0_g1_i1	AT5G18600	Thioredoxin superfamily protein		-2.81	2.01e-05	52.71	15.67	4.88	5.43
SPC_TRINITY_DN29217_c2_g1_i10	AT1G56220	Dormancy/auxin associated family protein		-2.83	0.000306	18.12	57.16	7.99	1.64
SPC_TRINITY_DN32191_c0_g1_i1	AT2G45510	cytochrome P450, family 704, subfamily A, polypeptide 2		-2.84	2.34e-11	32.48	35.45	3.65	6.43
SPC_TRINITY_DN27322_c1_g2_i1	AT4G13830	DNAJ-like 20		-2.86	1.55e-05	63.98	272.2	25.45	21.51
SPC_TRINITY_DN25723_c0_g1_i1	AT1G72820	Mitochondrial substrate carrier family protein		-2.89	0.000173	31.02	32.6	6.86	0.95
SPC_TRINITY_DN29443_c0_g1_i9	AT2G39510	nodulin MtN21 /EamA-like transporter family protein		-2.91	3.13e-09	58.74	119.62	14.53	10.46
SPC_TRINITY_DN25974_c0_g1_i2	AT3G11930	Adenine nucleotide alpha hydrolases-like superfamily protein		-2.96	8.27e-11	591.33	892.45	130.76	75.67
SPC_TRINITY_DN26523_c6_g6_i2	AT1G72510	Protein of unknown function (DUF1677)		-2.97	1.21e-06	4.85	12.89	1.3	0.94
SPC_TRINITY_DN28186_c3_g3_i3	AT2G41430	dehydration-induced protein (ERD15)		-2.99	2.44e-06	165.57	343.85	47.36	14.89
SPC_TRINITY_DN29261_c4_g1_i1	AT4G37370	cytochrome P450, family 81, subfamily D, polypeptide 8		-3.01	9.07e-18	39.59	47.88	6.19	5.45
SPC_TRINITY_DN19553_c0_g1_i1	AT3G16640	translationally controlled tumor protein		-3.04	2.01e-05	6.5	6.22	0.55	0.98
SPC_TRINITY_DN31842_c1_g7_i1	AT1G73630	EF hand calcium-binding protein family		-3.06	5.3e-10	105.39	214.21	24.25	18.08
SPC_TRINITY_DN27706_c2_g1_i1	AT5G25280	serine-rich protein-related		-3.07	2.28e-12	44.36	67.26	8.48	5.42
SPC_TRINITY_DN31450_c0_g6_i1	AT5G60910	AGAMOUS-like 8		-3.08	1.39e-13	45.8	35.88	3.98	6.38
SPC_TRINITY_DN22290_c0_g1_i1	AT1G67910	unknown protein		-3.08	1.51e-06	28.79	58.07	7.77	2.68
SPC_TRINITY_DN22290_c1_g1_i1	AT1G67910	unknown protein		-3.09	4.95e-08	59.3	129.89	15.26	7.3
SPC_TRINITY_DN33612_c3_g1_i2	AT3G26740	CCR-like		-3.1	3.59e-09	24.59	26.39	4.31	1.66
SPC_TRINITY_DN24606_c0_g1_i1	AT2G42690	alpha/beta-Hydrolases superfamily protein		-3.11	1.6e-05	1.7	1.81	0.19	0.19
SPC_TRINITY_DN25629_c0_g1_i1	AT2G41480	Peroxidase superfamily protein		-3.11	6.41e-06	5.42	5.21	0.52	0.68
SPC_TRINITY_DN27322_c1_g4_i3	AT4G13830	DNAJ-like 20		-3.14	2.19e-14	66.22	90.83	11.34	7.61
SPC_TRINITY_DN31114_c0_g1_i5	AT1G80920	Chaperone DnaJ-domain superfamily protein		-3.15	0.000358	2.44	3.09	0.24	0.29
SPC_TRINITY_DN30751_c0_g1_i7	AT5G12080	mechanosensitive channel of small conductance-like 10		-3.17	0.000202	5.2	7.14	0.51	0.77
SPC_TRINITY_DN25412_c3_g5_i1	AT1G19660	Wound-responsive family protein		-3.17	2.45e-11	29.47	45.58	5.54	3.1
SPC_TRINITY_DN29217_c2_g1_i5	AT1G56220	Dormancy/auxin associated family protein		-3.19	3.64e-05	32.55	103.28	11.15	2.33
SPC_TRINITY_DN28166_c0_g2_i2	AT5G66880	sucrose nonfermenting 1(SNF1)-related protein kinase 2.3		-3.22	2.75e-06	10.46	18	0.97	2.18
SPC_TRINITY_DN33058_c2_g2_i10	AT4G10960	UDP-D-glucose/UDP-D-galactose 4-epimerase 5		-3.22	3.84e-12	78.15	149.72	14.67	10.89
SPC_TRINITY_DN25213_c0_g2_i4	AT4G33920	Protein phosphatase 2C family protein		-3.24	0.000268	0.9	4.12	0.3	0.13
SPC_TRINITY_DN31114_c0_g3_i1	AT1G80920	Chaperone DnaJ-domain superfamily protein		-3.24	1.47e-05	52.27	239.09	21.22	7.53
SPC_TRINITY_DN22806_c0_g2_i1	AT5G18600	Thioredoxin superfamily protein		-3.28	2.37e-05	29.66	7.66	1.13	2.53
SPC_TRINITY_DN31383_c1_g3_i1	AT4G27450	Aluminium induced protein with YGL and LRDR motifs		-3.3	6.69e-06	92.4	214.54	24.06	4.87
SPC_TRINITY_DN32698_c3_g4_i1	AT1G01490	Heavy metal transport/detoxification superfamily protein		-3.31	5.24e-14	64.45	93.24	10.4	7.33
SPC_TRINITY_DN29443_c0_g1_i8	AT2G39510	nodulin MtN21 /EamA-like transporter family protein		-3.33	2.69e-09	15.56	35.79	3.18	1.96
SPC_TRINITY_DN30546_c2_g1_i3	AT4G35300	tonoplast monosaccharide transporter2		-3.35	1.41e-06	1.48	2.81	0.22	0.17
SPC_TRINITY_DN30632_c0_g1_i1	AT1G52890	NAC domain containing protein 19		-3.35	4.09e-07	8.28	23.62	1.79	1.29
SPC_TRINITY_DN22196_c0_g1_i1	AT1G30260	unknown protein		-3.37	2.08e-07	411.58	1472.49	125.94	70.17
SPC_TRINITY_DN30520_c0_g5_i1	AT5G49760	Leucine-rich repeat protein kinase family protein		-3.42	2.03e-05	3.22	3.23	0.21	0.31
SPC_TRINITY_DN28509_c4_g2_i2	AT5G49330	myb domain protein 111		-3.44	8.04e-09	11.23	29.29	1.94	1.81
SPC_TRINITY_DN25742_c2_g8_i1	AT1G55360	Protein of Unknown Function (DUF239)		-3.45	2.24e-09	14.66	13.77	0.98	1.74
SPC_TRINITY_DN25130_c3_g1_i1	AT1G23390	Kelch repeat-containing F-box family protein		-3.48	1.02e-11	34.06	39.95	4.76	1.94
SPC_TRINITY_DN31759_c0_g1_i5	AT5G04040	Patatin-like phospholipase family protein		-3.49	8.28e-08	7.04	22.3	1.53	0.96
SPC_TRINITY_DN31310_c0_g2_i1	AT3G26510	Octicosapeptide/Phox/Bem1p family protein		-3.49	7.19e-07	2.95	3.48	0.32	0.2
SPC_TRINITY_DN28967_c1_g3_i3	AT4G25170	Uncharacterised conserved protein (UCP012943)		-3.53	8.08e-07	2.92	5.38	0.5	0.15
SPC_TRINITY_DN25798_c0_g1_i1	AT3G07310	Protein of unknown function (DUF760)		-3.55	8.9e-13	44.14	87.17	7.05	4.34
SPC_TRINITY_DN32165_c2_g1_i1	AT1G17050	solanesyl diphosphate synthase 2		-3.57	0.000203	3.5	2.38	0.19	0.16
SPC_TRINITY_DN70182_c0_g1_i1	AT1G69490	NAC-like, activated by AP3/PI		-3.64	0.000166	2.45	6.37	0.43	0.1
SPC_TRINITY_DN27160_c5_g3_i2	AT1G12990	beta-1,4-N-acetylglucosaminyltransferase family protein		-3.64	2.35e-09	52.59	31.5	3.34	3.81
SPC_TRINITY_DN30355_c2_g1_i12	AT3G14200	Chaperone DnaJ-domain superfamily protein		-3.67	9.85e-07	4.71	7.13	0.63	0.21
SPC_TRINITY_DN32830_c2_g2_i7	AT2G19800	myo-inositol oxygenase 2		-3.74	1.05e-19	14.59	18.18	1.51	1.02
SPC_TRINITY_DN27322_c1_g7_i1	AT4G13830	DNAJ-like 20		-3.88	4.78e-06	12.51	32.23	2.31	0.22
SPC_TRINITY_DN28439_c2_g6_i1	AT1G27730	salt tolerance zinc finger		-3.95	5.5e-10	6.37	14.15	0.84	0.41
SPC_TRINITY_DN27243_c0_g5_i1	AT1G52700	alpha/beta-Hydrolases superfamily protein		-4.03	8.76e-21	19.34	18	0.93	1.42
SPC_TRINITY_DN29217_c2_g2_i2	AT1G56220	Dormancy/auxin associated family protein		-4.06	5.33e-08	2.94	8.88	0.47	0.13
SPC_TRINITY_DN32487_c0_g1_i4	AT5G49360	beta-xylosidase 1		-4.19	0.000281	6.55	35.35	0.74	0.21
SPC_TRINITY_DN26496_c1_g1_i11	AT3G13570	SC35-like splicing factor 30A		-4.19	5.59e-26	25.45	25.3	1.42	1.5
SPC_TRINITY_DN32698_c3_g2_i1	AT1G01490	Heavy metal transport/detoxification superfamily protein		-4.28	3.16e-09	12.36	14.52	0.1	1.12
SPC_TRINITY_DN27399_c1_g1_i4	AT4G02075	RING/FYVE/PHD zinc finger superfamily protein		-4.4	2.47e-11	12.42	30.76	1.4	0.45
SPC_TRINITY_DN30632_c0_g2_i2	AT1G52890	NAC domain containing protein 19		-4.48	1.88e-07	10.07	44.22	1.63	0.21
SPC_TRINITY_DN23258_c1_g1_i1	AT4G28240	Wound-responsive family protein		-4.65	1.6e-08	9.54	68.45	1.73	0.65
SPC_TRINITY_DN29621_c1_g3_i2	AT1G67910	unknown protein		-4.7	1.1e-26	285.54	544.67	17.41	17.26
SPC_TRINITY_DN27399_c1_g1_i5	AT4G02075	RING/FYVE/PHD zinc finger superfamily protein		-4.73	8.44e-14	18.1	46.01	1.59	0.54
SPC_TRINITY_DN33237_c0_g3_i1	AT1G01490	Heavy metal transport/detoxification superfamily protein		-4.74	1.29e-17	19.11	25.19	1.16	0.45
SPC_TRINITY_DN32195_c4_g1_i9	AT5G23660	homolog of Medicago truncatula MTN3		-4.76	9.74e-13	6.21	18.07	0.35	0.4
SPC_TRINITY_DN27870_c2_g1_i15	AT2G11810	monogalactosyldiacylglycerol synthase type C		-4.88	4.03e-05	0.9	0.91	0	0
SPC_TRINITY_DN27322_c1_g5_i1	AT4G13830	DNAJ-like 20		-5.38	7.79e-09	4.63	22.58	0.24	0.11

## Sheet: Table S3
Table S3. Differentially expressed transcripts homologous to the Arabidopsis cold-regulated (COR) genes in Sphagneticola calendulaceae when temperature decreased from16°C to 4°C.
Transcript ID	Homologs in Arabidopsis	Description	CBFs regulon	4 °C /16°C, Log2(FC)	FDR	TMM (16°C)		TMM (4°C)
						Replicate1	Replicate2	Replicate1	Replicate2
SPC_TRINITY_DN29696_c0_g1_i1	AT1G16720	high chlorophyll fluorescence phetype 173		7.16	1.31e-14	0.03	0	8.66	4.95
SPC_TRINITY_DN33489_c0_g2_i1	AT3G01160	unknown protein		5.98	3.6e-07	0	0	2.37	1.22
SPC_TRINITY_DN32233_c3_g1_i28	AT5G56850	unknown protein		5.97	4.93e-07	0	0	4.21	1.29
SPC_TRINITY_DN26483_c0_g1_i1	AT1G55690	Sec14p-like phosphatidylisitol transfer family protein		5.82	6.56e-09	0	0.02	1.98	1.52
SPC_TRINITY_DN33003_c1_g1_i4	AT1G12370	photolyase 1		5.8	4.03e-21	0.33	1.72	95.63	65.75
SPC_TRINITY_DN30772_c3_g3_i2	AT5G49740	ferric reduction oxidase 7		5.69	2.1e-12	0.09	0.15	11.86	11.11
SPC_TRINITY_DN33210_c2_g7_i1	AT1G76600	unknown protein		5.68	2.15e-10	0.28	0	17.24	13.82
SPC_TRINITY_DN29991_c1_g2_i1	AT3G24520	heat shock transcription factor C1		5.64	2.57e-06	0	0	2.74	1.98
SPC_TRINITY_DN27239_c2_g2_i3	AT4G03400	Auxin-responsive GH3 family protein		5.63	9.66e-13	0	0.03	1.25	0.87
SPC_TRINITY_DN26282_c2_g1_i16	AT5G47650	nudix hydrolase homolog 2	YES	5.54	5.4e-06	0	0	1.83	0.71
SPC_TRINITY_DN28786_c1_g3_i12	AT1G59960	NAD(P)-linked oxidoreductase superfamily protein		5.38	1.6e-05	0	0	1.85	0.4
SPC_TRINITY_DN33767_c1_g1_i2	AT5G57110	autoinhibited Ca2+ -ATPase isoform 8		5.3	1.61e-05	0	0	1.48	1.33
SPC_TRINITY_DN27870_c2_g1_i15	AT2G11810	mogalactosyldiacylglycerol synthase type C		5.19	3.73e-05	0	0	1.88	0.56
SPC_TRINITY_DN26061_c5_g1_i3	AT5G18670	beta-amylase 3		5.15	2.49e-20	0.37	0.23	18.16	9.05
SPC_TRINITY_DN27566_c2_g1_i1	AT1G66840	Plant protein of unknown function (DUF827)		5.09	1.27e-09	0.03	0.11	5.94	2.11
SPC_TRINITY_DN26855_c0_g1_i1	AT5G54250	cyclic nucleotide-gated cation channel 4		5.03	4.37e-09	0.05	0.1	4.51	4.43
SPC_TRINITY_DN28193_c3_g1_i10	AT1G32070	nuclear shuttle interacting		4.95	9.27e-05	0	0	0.8	0.56
SPC_TRINITY_DN26883_c1_g1_i1	AT4G25480	dehydration response element B1A		4.87	7.14e-10	0.68	0.3	37.77	7.41
SPC_TRINITY_DN32233_c3_g1_i13	AT5G56850	unknown protein		4.82	2.06e-19	0.3	0.43	17.45	8.96
SPC_TRINITY_DN27348_c1_g1_i20	AT4G04955	allantoinase		4.81	6.92e-07	0.04	0.04	1.96	1.44
SPC_TRINITY_DN33653_c0_g2_i3	AT1G68990	male gametophyte defective 3		4.81	1.8e-15	0.07	0.12	4.04	3.03
SPC_TRINITY_DN31740_c0_g1_i5	AT3G24080	KRR1 family protein		4.71	1.7e-12	0.16	0.15	8.07	3.05
SPC_TRINITY_DN34975_c1_g1_i14	AT1G01320	Tetratricopeptide repeat (TPR)-like superfamily protein		4.68	2.37e-30	1.21	0.94	40.53	24.2
SPC_TRINITY_DN25567_c5_g2_i13	AT3G11930	Adenine nucleotide alpha hydrolases-like superfamily protein		4.62	0.000392	0	0	2.95	1.6
SPC_TRINITY_DN34653_c0_g1_i12	AT5G13980	Glycosyl hydrolase family 38 protein		4.53	0.000557	0	0	0.86	1.14
SPC_TRINITY_DN34149_c2_g1_i4	AT1G29940	nuclear RNA polymerase A2		4.42	0.000103	0.18	0	7.82	4.52
SPC_TRINITY_DN34427_c2_g1_i15	AT1G06720	P-loop containing nucleoside triphosphate hydrolases superfamily protein		4.42	2.8e-22	0.24	0.41	9.74	7.24
SPC_TRINITY_DN26282_c2_g1_i4	AT5G47650	nudix hydrolase homolog 2	YES	4.4	3.29e-05	0.04	0	1.2	0.43
SPC_TRINITY_DN34298_c0_g1_i1	AT1G20920	P-loop containing nucleoside triphosphate hydrolases superfamily protein		4.4	2.81e-18	0.26	0.26	8.4	5.22
SPC_TRINITY_DN34810_c0_g2_i5	AT3G11964	RNA binding		4.29	1.79e-17	0.17	0.28	6.97	3.79
SPC_TRINITY_DN32233_c3_g1_i3	AT5G56850	unknown protein		4.26	1.43e-13	0.17	0.3	7.57	3.77
SPC_TRINITY_DN33571_c3_g1_i3	AT3G13070	CBS domain-containing protein / transporter associated domain-containing protein		4.26	0.000265	0	0.03	1.34	0.7
SPC_TRINITY_DN29696_c0_g1_i4	AT1G16720	high chlorophyll fluorescence phetype 173		4.22	0.000748	0.02	0.22	10.24	4.04
SPC_TRINITY_DN28800_c1_g1_i3	AT4G19230	cytochrome P450 family 707 subfamily A polypeptide 1		4.2	1.51e-06	0.04	0.1	2	2.54
SPC_TRINITY_DN34938_c0_g2_i8	AT4G28080	Tetratricopeptide repeat (TPR)-like superfamily protein		4.18	4.23e-28	0.51	0.61	13.31	10.53
SPC_TRINITY_DN31173_c0_g1_i1	AT1G79150	binding		4.17	3.89e-07	0.15	0.09	3.29	2.64
SPC_TRINITY_DN33253_c0_g5_i1	AT3G62700	multidrug resistance-associated protein 10		4.15	1.26e-11	0.21	0.25	7.16	3.65
SPC_TRINITY_DN27907_c1_g2_i12	AT5G63320	nuclear protein X1		4.14	6.41e-09	0.03	0.16	3.12	1.77
SPC_TRINITY_DN26752_c1_g2_i10	AT4G02920	unknown protein.		4.14	1.18e-06	0.1	0.13	4.28	2.29
SPC_TRINITY_DN34306_c0_g2_i10	AT3G45850	P-loop containing nucleoside triphosphate hydrolases superfamily protein		4.08	2.02e-12	0.39	0.21	7.86	4.92
SPC_TRINITY_DN28284_c0_g3_i5	AT5G40450	unknown protein		4.06	3.38e-08	0.12	0.03	2.49	0.9
SPC_TRINITY_DN32870_c1_g2_i7	AT5G53970	Tyrosine transaminase family protein		4.03	5.47e-10	1.78	5.93	125.88	41.87
SPC_TRINITY_DN33906_c3_g1_i5	AT5G24120	sigma factor E		3.97	1.49e-16	3.43	6.5	121.62	67.55
SPC_TRINITY_DN26888_c1_g4_i1	AT2G38440	SCAR homolog 2		3.96	0.000858	0.08	0	1.94	1.72
SPC_TRINITY_DN31584_c0_g1_i1	AT4G35760	NAD(P)H dehydrogenase (quine)s		3.95	0.000295	0	0.07	1.66	0.92
SPC_TRINITY_DN34002_c0_g2_i5	AT3G50380	Protein of unknown function (DUF1162)		3.9	2.46e-11	0.05	0.11	1.96	1.1
SPC_TRINITY_DN25360_c0_g1_i13	AT4G30610	alpha/beta-Hydrolases superfamily protein		3.87	1.09e-05	0.33	0	3.76	3.06
SPC_TRINITY_DN33440_c1_g1_i13	AT4G25340	FK506 BINDING PROTEIN 53		3.86	2.48e-15	0.53	0.68	12.98	8.64
SPC_TRINITY_DN33754_c0_g1_i5	AT3G57660	nuclear RNA polymerase A1		3.85	3.51e-10	0.07	0.23	3.56	2.01
SPC_TRINITY_DN22774_c0_g1_i4	AT3G15850	fatty acid desaturase 5		3.84	0.000339	0.05	0.04	1.16	1.47
SPC_TRINITY_DN33617_c0_g1_i4	AT2G34780	maternal effect embryo arrest 22		3.84	9.63e-17	0.39	0.28	6.83	4.48
SPC_TRINITY_DN33188_c2_g1_i1	AT2G18220	c2p family		3.83	1.74e-15	0.44	0.48	9.69	5.97
SPC_TRINITY_DN27370_c1_g1_i6	AT4G02220	zinc finger (MYND type) family protein / programmed cell death 2 C-terminal domain-containing protein		3.81	0.000482	0	0.08	1.28	1.3
SPC_TRINITY_DN30461_c4_g2_i2	AT1G60010	unknown protein		3.79	8.55e-05	0.47	0	3.19	8.06
SPC_TRINITY_DN33493_c0_g3_i1	AT3G05060	P56-like pre RNA processing ribonucleoprotein		3.78	1.12e-07	0.63	0.37	11.78	7.68
SPC_TRINITY_DN31816_c0_g5_i3	AT1G17360	unknown protein		3.78	1.74e-10	0.49	0.17	6.7	4.73
SPC_TRINITY_DN27805_c0_g3_i3	AT4G33510	3-deoxy-d-arabi-heptulosonate 7-phosphate synthase		3.76	1.57e-09	0.57	0.24	5.87	8.09
SPC_TRINITY_DN31105_c0_g2_i1	AT1G77600	ARM repeat superfamily protein	YES	3.76	5.52e-12	0.11	0.14	2.34	1.97
SPC_TRINITY_DN28234_c0_g1_i1	AT5G26860	lon protease 1		3.75	9.09e-09	0.23	0.37	7.06	3.77
SPC_TRINITY_DN32603_c1_g2_i2	AT5G17930	MIF4G domain-containing protein / MA3 domain-containing protein		3.74	6.51e-12	0.25	0.43	7.2	4.2
SPC_TRINITY_DN29124_c4_g1_i6	AT1G13030	sphere organelles protein-related		3.72	5.7e-14	0.33	0.48	7.8	5.38
SPC_TRINITY_DN34766_c1_g1_i10	AT5G26860	lon protease 1		3.69	0.000142	0.15	0.12	3.91	1.61
SPC_TRINITY_DN33847_c0_g2_i1	AT4G17090	chloroplast beta-amylase		3.66	6.39e-11	4.66	4.97	116.89	36.83
SPC_TRINITY_DN26258_c1_g1_i1	AT5G12010	unknown protein		3.64	4.49e-16	0.98	0.81	10.08	17.07
SPC_TRINITY_DN26114_c3_g2_i23	AT4G35190	Putative lysine decarboxylase family protein		3.63	9.81e-05	0.11	0.03	1.66	0.79
SPC_TRINITY_DN33616_c0_g3_i2	AT4G30610	alpha/beta-Hydrolases superfamily protein		3.63	3.55e-07	0.16	0.09	2.34	1.9
SPC_TRINITY_DN33902_c0_g3_i1	AT1G56110	homolog of nucleolar protein P56		3.63	0.000318	0.05	0.08	1.21	1.67
SPC_TRINITY_DN35006_c2_g2_i4	AT5G35750	histidine kinase 2		3.61	6.48e-07	0.42	0.06	4.08	3.62
SPC_TRINITY_DN27773_c0_g1_i6	AT4G25340	FK506 BINDING PROTEIN 53		3.6	5.27e-05	0.25	0	2.59	1.85
SPC_TRINITY_DN34562_c0_g2_i9	AT3G55580	Regulator of chromosome condensation (RCC1) family protein		3.59	4.05e-15	1.79	3.29	44.29	29.09
SPC_TRINITY_DN32021_c2_g1_i15	AT1G16720	high chlorophyll fluorescence phetype 173		3.59	3.16e-05	0.01	0.08	1.13	0.44
SPC_TRINITY_DN34366_c0_g1_i6	AT2G25530	AFG1-like ATPase family protein		3.58	4.15e-07	0.46	0.98	16.1	8.18
SPC_TRINITY_DN33210_c2_g2_i1	AT1G76600	unknown protein		3.58	3.83e-14	4.45	4.09	76.81	63.11
SPC_TRINITY_DN26833_c0_g1_i6	AT4G14130	xyloglucan endotransglucosylase/hydrolase 15		3.51	0.000682	0.09	0.12	1.32	2.29
SPC_TRINITY_DN28859_c1_g1_i3	AT3G62700	multidrug resistance-associated protein 10		3.51	3.58e-08	0.48	0.92	14.09	6.68
SPC_TRINITY_DN25465_c0_g1_i2	AT1G01490	Heavy metal transport/detoxification superfamily protein		3.51	9.23e-07	0.37	0.21	4.53	4.56
SPC_TRINITY_DN26180_c4_g1_i5	AT1G10760	Pyruvate phosphate dikinase PEP/pyruvate binding domain	YES	3.48	4.46e-11	0.43	0.26	5.82	3.35
SPC_TRINITY_DN34306_c0_g2_i2	AT3G45850	P-loop containing nucleoside triphosphate hydrolases superfamily protein		3.47	1.41e-09	0.35	0.1	3.1	3.06
SPC_TRINITY_DN30790_c0_g2_i4	AT1G12370	photolyase 1		3.47	2.65e-10	0.55	1.62	17.36	12.81
SPC_TRINITY_DN28800_c1_g1_i10	AT4G19230	cytochrome P450 family 707 subfamily A polypeptide 1		3.44	9.74e-16	0.74	0.59	8.53	8.66
SPC_TRINITY_DN29615_c1_g1_i2	AT2G21440	RNA-binding (RRM/RBD/RNP motifs) family protein		3.44	2.09e-12	0.31	0.44	5.87	4
SPC_TRINITY_DN26643_c3_g1_i32	AT5G10320	unknown protein		3.43	0.000131	0	0.24	1.85	2.3
SPC_TRINITY_DN31118_c0_g1_i7	AT2G45950	SKP1-like 20		3.43	1.3e-14	2.16	1.67	30.62	18.55
SPC_TRINITY_DN30366_c1_g1_i4	AT5G38720	unknown protein		3.42	5.69e-10	0.5	0.69	10.19	5.64
SPC_TRINITY_DN32603_c1_g2_i11	AT5G17930	MIF4G domain-containing protein / MA3 domain-containing protein		3.42	3e-05	0.06	0.21	2.84	1.39
SPC_TRINITY_DN32553_c0_g1_i5	AT4G19610	nucleotide binding;nucleic acid binding;RNA binding		3.42	8.78e-11	0.33	0.26	4.63	2.9
SPC_TRINITY_DN34870_c2_g2_i1	AT1G76360	Protein kinase superfamily protein		3.42	1.66e-12	0.78	0.47	9.53	6.38
SPC_TRINITY_DN30790_c0_g2_i3	AT1G12370	photolyase 1		3.42	2.57e-09	0.49	1.7	16.94	12.6
SPC_TRINITY_DN32120_c4_g3_i2	AT5G14520	pescadillo-related		3.38	3.54e-07	0.43	0.83	10.64	7.13
SPC_TRINITY_DN31960_c0_g2_i1	AT2G32560	F-box family protein		3.36	2.66e-10	0.41	1.14	10.82	9.07
SPC_TRINITY_DN34938_c0_g1_i3	AT4G28080	Tetratricopeptide repeat (TPR)-like superfamily protein		3.31	6.02e-06	0.6	0.62	11.29	5.46
SPC_TRINITY_DN34938_c0_g1_i2	AT4G28080	Tetratricopeptide repeat (TPR)-like superfamily protein		3.31	3.23e-13	1.51	1.28	19.8	13.42
SPC_TRINITY_DN34735_c0_g1_i7	AT1G15290	Tetratricopeptide repeat (TPR)-like superfamily protein		3.3	5.68e-14	4.22	1.86	37.23	32.69
SPC_TRINITY_DN32967_c2_g1_i3	AT2G43650	Sas10/U3 ribonucleoprotein (Utp) family protein		3.27	5.96e-11	0.7	0.93	11.67	7.17
SPC_TRINITY_DN33906_c3_g1_i2	AT5G24120	sigma factor E		3.26	1.15e-11	3.43	6.94	73.96	45.69
SPC_TRINITY_DN28005_c1_g1_i4	AT4G33070	Thiamine pyrophosphate dependent pyruvate decarboxylase family protein		3.26	0.000328	0.13	0.03	1.06	1
SPC_TRINITY_DN26576_c4_g2_i4	AT5G49330	myb domain protein 111		3.25	6.39e-07	0.98	0.24	6.69	8.12
SPC_TRINITY_DN28439_c2_g10_i1	AT1G27730	salt tolerance zinc finger		3.24	8.28e-06	0.8	0.32	9.52	4.59
SPC_TRINITY_DN26589_c0_g1_i1	AT1G72030	Acyl-CoA N-acyltransferases (NAT) superfamily protein		3.23	9.65e-10	1.02	1.73	19.88	12.24
SPC_TRINITY_DN24890_c0_g3_i1	AT1G66840	Plant protein of unknown function (DUF827)		3.23	0.000259	0.09	0.1	1.77	0.86
SPC_TRINITY_DN34333_c0_g1_i8	AT5G64420	DNA polymerase V family		3.21	8.65e-07	0.24	0.32	3.22	3.53
SPC_TRINITY_DN31437_c0_g2_i6	AT4G25730	FtsJ-like methyltransferase family protein		3.2	7.55e-13	0.78	0.73	9.89	6.48
SPC_TRINITY_DN31592_c0_g1_i17	AT2G30800	helicase in vascular tissue and tapetum		3.2	4.89e-05	0.18	0.24	3.42	1.91
SPC_TRINITY_DN33346_c1_g1_i3	AT3G09050	unknown protein; FUNCTIONS IN: molecular_function unknown; INVOLVED IN: biological_process unknown; LOCATED IN: chloroplast thylakoid membrane chloroplast; EXPRESSED IN: 21 plant structures; EXPRESSED DURING: 13 growth stages; Has 120 Blast hits to 120 proteins in 47 species: Archae - 4; Bacteria - 10; Metazoa - 33; Fungi - 2; Plants - 44; Viruses - 0; Other Eukaryotes - 27 (source: NCBI BLink).		3.19	2.6e-08	0.54	1.32	12.76	8.72
SPC_TRINITY_DN28439_c2_g9_i1	AT1G27730	salt tolerance zinc finger		3.18	2.51e-09	3.06	1.2	28.63	18.34
SPC_TRINITY_DN26630_c6_g1_i1	AT5G51970	GroES-like zinc-binding alcohol dehydrogenase family protein		3.16	3.13e-08	0.83	0.77	12.49	4.81
SPC_TRINITY_DN31478_c0_g2_i1	AT1G20920	P-loop containing nucleoside triphosphate hydrolases superfamily protein		3.16	1.62e-06	0.31	0.27	4.1	2.5
SPC_TRINITY_DN23239_c0_g2_i1	AT3G63240	DNAse I-like superfamily protein		3.15	0.000631	0.11	0.02	0.82	0.87
SPC_TRINITY_DN35006_c2_g1_i5	AT5G35750	histidine kinase 2		3.13	6.15e-10	1.08	0.64	10.62	7.33
SPC_TRINITY_DN34532_c0_g1_i11	AT1G08980	amidase 1		3.13	8.77e-10	1.12	0.41	8.32	7.69
SPC_TRINITY_DN31867_c1_g2_i4	AT4G02400	U3 ribonucleoprotein (Utp) family protein		3.12	2.01e-14	1.08	1.2	13.53	9.54
SPC_TRINITY_DN26552_c4_g1_i1	AT4G32190	Myosin heavy chain-related protein	YES	3.11	7.99e-08	0.69	0.33	7	3.43
SPC_TRINITY_DN34306_c0_g3_i1	AT3G45850	P-loop containing nucleoside triphosphate hydrolases superfamily protein		3.1	6.6e-08	0.8	0.74	10.44	5.87
SPC_TRINITY_DN33493_c0_g2_i5	AT3G05060	P56-like pre RNA processing ribonucleoprotein		3.1	1.33e-11	2.03	1.06	16.49	14.89
SPC_TRINITY_DN33138_c1_g1_i1	AT2G38440	SCAR homolog 2		3.09	3.34e-05	0.21	0.1	1.66	1.8
SPC_TRINITY_DN32174_c0_g2_i9	AT1G13030	sphere organelles protein-related		3.09	1.3e-10	0.86	0.5	8.06	5.48
SPC_TRINITY_DN32135_c0_g6_i1	AT5G39710	Tetratricopeptide repeat (TPR)-like superfamily protein		3.08	0.000724	0.21	0.03	1.64	1.29
SPC_TRINITY_DN34646_c0_g1_i1	AT3G06530	ARM repeat superfamily protein		3.08	1.33e-14	0.3	0.4	3.74	3.11
SPC_TRINITY_DN34957_c1_g1_i8	AT3G59140	multidrug resistance-associated protein 14		3.07	4.76e-06	0.56	0.53	8.74	2.77
SPC_TRINITY_DN32134_c2_g1_i9	AT3G55510	c2p family		3.07	2.89e-07	0.32	0.3	4.2	2.14
SPC_TRINITY_DN33188_c2_g1_i7	AT2G18220	c2p family		3.07	4.19e-09	0.37	0.71	6.39	4.67
SPC_TRINITY_DN32299_c1_g1_i3	AT5G12220	las1-like family protein		3.06	4.61e-11	0.81	0.7	8.27	6.87
SPC_TRINITY_DN30022_c6_g5_i4	AT5G66540	unknown protein		3.05	7.72e-10	1.04	1.09	13.4	7.8
SPC_TRINITY_DN29198_c0_g1_i10	AT5G56350	Pyruvate kinase family protein		3.05	2.09e-05	0.14	0.26	1.94	2.32
SPC_TRINITY_DN32932_c0_g2_i2	AT4G22710	cytochrome P450 family 706 subfamily A polypeptide 2		3.05	7.84e-09	1.02	0.4	6.11	8.11
SPC_TRINITY_DN31379_c0_g1_i11	AT3G16810	pumilio 24		3.04	1.2e-06	0.28	0.32	3.16	2.98
SPC_TRINITY_DN30242_c0_g1_i2	AT1G30520	acyl-activating enzyme 14		3.04	0.000305	0.04	0.13	1.18	0.86
SPC_TRINITY_DN34874_c2_g1_i4	AT3G23590	REF4-related 1		3.03	4.31e-05	0.08	0.26	1.98	1.76
SPC_TRINITY_DN32829_c0_g1_i2	AT4G12420	Cupredoxin superfamily protein		3.02	1.66e-06	2.1	0.74	11.59	18.53
SPC_TRINITY_DN21689_c0_g1_i3	AT2G35880	TPX2 (targeting protein for Xklp2) protein family		3	0.000263	0.35	0.08	2.41	2.25
SPC_TRINITY_DN30134_c2_g1_i1	AT1G69070	unknown protein		3	2.4e-12	1.15	0.97	11.27	8.58
SPC_TRINITY_DN27909_c0_g1_i16	AT5G16180	ortholog of maize chloroplast splicing factor CRS1		2.99	4.05e-12	0.86	0.62	8.05	5.62
SPC_TRINITY_DN31368_c0_g1_i15	AT4G37080	Protein of unknown function DUF547		2.99	2.4e-11	1.25	0.66	7.38	10.64
SPC_TRINITY_DN31946_c1_g1_i1	AT3G06620	PAS domain-containing protein tyrosine kinase family protein		2.98	5.52e-07	1.22	0.63	10.77	6.99
SPC_TRINITY_DN33905_c3_g1_i4	AT1G72320	pumilio 23		2.98	4.16e-14	0.59	0.55	5.27	5.15
SPC_TRINITY_DN34333_c0_g2_i3	AT5G64420	DNA polymerase V family		2.96	1.11e-15	1.04	1.04	9.97	8.74
SPC_TRINITY_DN30785_c0_g1_i3	AT4G15130	phosphorylcholine cytidylyltransferase2	YES	2.95	0.000919	0.05	0.51	4.12	2.15
SPC_TRINITY_DN33493_c0_g2_i6	AT3G05060	P56-like pre RNA processing ribonucleoprotein		2.95	3.45e-13	2.17	1.79	19.77	16.36
SPC_TRINITY_DN25679_c1_g4_i3	AT3G55120	Chalcone-flavane isomerase family protein		2.94	0.000118	0.2	0.17	2.58	1
SPC_TRINITY_DN29780_c0_g1_i6	AT4G26220	S-adesyl-L-methionine-dependent methyltransferases superfamily protein		2.93	8.2e-18	9.85	7.65	82.3	74.96
SPC_TRINITY_DN33253_c0_g3_i1	AT3G62700	multidrug resistance-associated protein 10		2.92	6.31e-11	0.66	0.61	6.02	5.39
SPC_TRINITY_DN32725_c0_g2_i6	AT2G42320	nucleolar protein gar2-related		2.92	5.27e-08	0.22	0.31	2.33	2.57
SPC_TRINITY_DN33705_c0_g1_i3	AT1G11720	starch synthase 3		2.91	8.66e-11	1.37	2.11	18.96	11.7
SPC_TRINITY_DN28397_c2_g3_i12	AT1G05520	Sec23/Sec24 protein transport family protein		2.91	1.17e-05	1.79	3.28	36.06	19.53
SPC_TRINITY_DN34808_c1_g1_i5	AT3G13750	beta galactosidase 1		2.9	1.2e-05	1.75	0.37	12.41	6.94
SPC_TRINITY_DN34618_c0_g3_i4	AT5G04040	Patatin-like phospholipase family protein		2.89	0.000712	1.15	1.22	21.93	5.46
SPC_TRINITY_DN33493_c0_g3_i2	AT3G05060	P56-like pre RNA processing ribonucleoprotein		2.89	1.08e-07	1.58	1.23	13.85	12.36
SPC_TRINITY_DN34905_c0_g1_i5	AT1G10760	Pyruvate phosphate dikinase PEP/pyruvate binding domain	YES	2.89	3.64e-12	3.23	4.6	40.87	26.72
SPC_TRINITY_DN27182_c0_g1_i1	AT5G58370	P-loop containing nucleoside triphosphate hydrolases superfamily protein		2.88	0.000546	0.06	0.36	2.86	1.54
SPC_TRINITY_DN32947_c1_g2_i14	AT4G32330	TPX2 (targeting protein for Xklp2) protein family		2.88	2.22e-11	1.17	1.17	11.86	8.21
SPC_TRINITY_DN29971_c0_g6_i1	AT3G55760	unknown protein; LOCATED IN: chloroplast stroma chloroplast; EXPRESSED IN: 16 plant structures; EXPRESSED DURING: 10 growth stages; BEST Arabidopsis thaliana protein match is: unknown protein (TAIR:AT1G42430.2); Has 176 Blast hits to 125 proteins in 40 species: Archae - 0; Bacteria - 3; Metazoa - 19; Fungi - 9; Plants - 81; Viruses - 0; Other Eukaryotes - 64 (source: NCBI BLink).	YES	2.88	0.00061	0.16	0.28	2.71	1.91
SPC_TRINITY_DN27566_c2_g2_i4	AT1G66840	Plant protein of unknown function (DUF827)		2.88	2.66e-10	1.03	0.66	7.89	6.71
SPC_TRINITY_DN31746_c2_g1_i4	AT5G22640	MORN (Membrane Occupation and Recognition Nexus) repeat-containing protein		2.87	4.03e-13	1.29	1.23	11.38	10.14
SPC_TRINITY_DN31250_c0_g1_i6	AT4G19420	Pectinacetylesterase family protein	YES	2.86	2.34e-07	0.98	0.41	4.87	7.44
SPC_TRINITY_DN34261_c2_g1_i3	AT5G14520	pescadillo-related		2.85	9.98e-05	0.39	1.04	8.35	5.71
SPC_TRINITY_DN30590_c0_g1_i1	AT1G13160	ARM repeat superfamily protein		2.84	3.31e-14	1.14	1.05	9.48	8.6
SPC_TRINITY_DN25931_c1_g2_i2	AT5G40760	glucose-6-phosphate dehydrogenase 6		2.83	4.6e-05	0.15	0.29	2.39	1.54
SPC_TRINITY_DN30876_c3_g1_i13	AT4G27940	manganese tracking factor for mitochondrial SOD2		2.82	0.000154	0.18	0.54	4.41	2.73
SPC_TRINITY_DN25263_c0_g2_i1	AT5G04040	Patatin-like phospholipase family protein		2.81	0.00013	1	0.92	14.2	3.28
SPC_TRINITY_DN31788_c8_g1_i11	AT4G24810	Protein kinase superfamily protein		2.81	1.74e-08	0.59	0.59	5.51	4.37
SPC_TRINITY_DN31863_c1_g2_i9	AT2G32530	cellulose synthase-like B3		2.81	4.8e-10	3.42	4.88	43.11	25.11
SPC_TRINITY_DN26258_c1_g2_i1	AT5G12010	unknown protein; INVOLVED IN: response to salt stress; LOCATED IN: chloroplast plasma membrane membrane; EXPRESSED IN: 23 plant structures; EXPRESSED DURING: 13 growth stages; BEST Arabidopsis thaliana protein match is: unknown protein (TAIR:AT4G29780.1); Has 1807 Blast hits to 1807 proteins in 277 species: Archae - 0; Bacteria - 0; Metazoa - 736; Fungi - 347; Plants - 385; Viruses - 0; Other Euk…		2.8	4.1e-09	2.96	1.48	13.17	23.87
SPC_TRINITY_DN30586_c2_g2_i4	AT2G19490	recA DNA recombination family protein		2.79	1.55e-05	0.6	0.22	3.54	3.38
SPC_TRINITY_DN33493_c0_g2_i10	AT5G27120	P56-like pre RNA processing ribonucleoprotein		2.78	2.15e-08	1.94	1.47	15.96	13.04
SPC_TRINITY_DN32054_c3_g1_i11	AT4G02930	GTP binding Elongation factor Tu family protein		2.78	0.000811	0.46	0.35	3.87	3.74
SPC_TRINITY_DN32054_c3_g1_i11	AT4G02930	GTP binding Elongation factor Tu family protein		2.78	0.000811	0.46	0.35	3.87	3.74
SPC_TRINITY_DN26326_c0_g1_i2	AT4G01560	Ribosomal RNA processing Brix domain protein		2.78	2.53e-06	0.25	0.39	3	2.47
SPC_TRINITY_DN34957_c1_g1_i3	AT3G59140	multidrug resistance-associated protein 14		2.78	2.51e-08	0.63	0.83	6.45	5.66
SPC_TRINITY_DN31290_c0_g1_i16	AT2G46225	ABI-1-like 1		2.78	2.87e-06	0.43	0.51	4.48	3.46
SPC_TRINITY_DN25465_c0_g1_i1	AT1G01490	Heavy metal transport/detoxification superfamily protein		2.78	7.16e-05	1.21	0.31	5.98	7.48
SPC_TRINITY_DN31746_c2_g1_i2	AT5G22640	MORN (Membrane Occupation and Recognition Nexus) repeat-containing protein		2.77	1.49e-13	1.32	1.03	9.58	8.9
SPC_TRINITY_DN31315_c0_g1_i6	AT1G55690	Sec14p-like phosphatidylisitol transfer family protein		2.77	4.27e-10	0.77	0.59	6.06	4.8
SPC_TRINITY_DN32553_c0_g1_i3	AT4G19610	nucleotide binding;nucleic acid binding;RNA binding		2.76	1.32e-09	0.72	0.53	5.64	4.29
SPC_TRINITY_DN26413_c1_g1_i13	AT1G02960	unknown protein; BEST Arabidopsis thaliana protein match is: unknown protein (TAIR:AT1G02965.1); Has 83 Blast hits to 82 proteins in 37 species: Archae - 0; Bacteria - 2; Metazoa - 20; Fungi - 7; Plants - 29; Viruses - 0; Other Eukaryotes - 25 (source: NCBI BLink).		2.76	0.000235	0.12	0.31	2.43	1.65
SPC_TRINITY_DN28859_c2_g2_i1	AT2G47800	multidrug resistance-associated protein 4		2.75	8.64e-10	5.08	6.42	59.48	36.28
SPC_TRINITY_DN34206_c2_g1_i4	AT4G01800	Albi or Glassy Yellow 1		2.73	2.02e-11	1.46	1.71	14.42	9.8
SPC_TRINITY_DN31315_c0_g1_i11	AT1G55690	Sec14p-like phosphatidylisitol transfer family protein		2.72	0.000262	0.1	0.14	1.07	1.04
SPC_TRINITY_DN32804_c1_g2_i7	AT3G18600	P-loop containing nucleoside triphosphate hydrolases superfamily protein		2.71	7.59e-12	1.01	0.89	7.21	7.19
SPC_TRINITY_DN27668_c0_g2_i6	AT2G44920	Tetratricopeptide repeat (TPR)-like superfamily protein		2.71	0.000319	0.52	1.11	9.76	5.01
SPC_TRINITY_DN33902_c0_g2_i1	AT1G56110	homolog of nucleolar protein P56		2.71	4.84e-11	2.52	1.84	18.4	15.02
SPC_TRINITY_DN24513_c0_g1_i2	AT4G12750	Homeodomain-like transcriptional regulator		2.7	0.000107	0.35	0.39	3.44	2.78
SPC_TRINITY_DN33489_c0_g2_i2	AT3G01160	FUNCTIONS IN: molecular_function unknown; INVOLVED IN: biological_process unknown; LOCATED IN: cytosol nucleus; EXPRESSED IN: 22 plant structures; EXPRESSED DURING: 13 growth stages; CONTAINS InterPro DOMAIN/s: NUC153 (InterPro:IPR012580); Has 36638 Blast hits to 21323 proteins in 1057 species: Archae - 109; Bacteria - 2369; Metazoa - 13796; Fungi - 4858; Plants - 1657; Viruses - 489; Other Eukar…		2.69	3.13e-10	0.8	0.88	6.84	5.83
SPC_TRINITY_DN31597_c1_g1_i11	AT1G32060	phosphoribulokinase		2.69	1.81e-12	3.02	3.18	24.82	22.2
SPC_TRINITY_DN26833_c0_g1_i5	AT4G14130	xyloglucan endotransglucosylase/hydrolase 15		2.68	4.01e-05	0.68	0.66	3.67	7.71
SPC_TRINITY_DN32910_c1_g1_i5	AT3G29320	Glycosyl transferase family 35		2.68	3.28e-18	6.83	7.12	52.44	49.63
SPC_TRINITY_DN35050_c2_g2_i6	AT3G13330	proteasome activating protein 200		2.68	1.03e-13	1.14	1.24	9.38	8.13
SPC_TRINITY_DN27897_c0_g1_i1	AT3G07470	Protein of unknown function DUF538		2.68	7.95e-06	0.53	1.59	9.02	8.05
SPC_TRINITY_DN31374_c3_g1_i1	AT1G18660	zinc finger (C3HC4-type RING finger) family protein		2.68	8.55e-08	0.38	0.84	5.09	4.22
SPC_TRINITY_DN25360_c0_g1_i3	AT4G30610	alpha/beta-Hydrolases superfamily protein		2.67	1.22e-06	0.89	0.4	4.3	5.67
SPC_TRINITY_DN34027_c0_g1_i2	AT3G18110	Pentatricopeptide repeat (PPR) superfamily protein		2.67	1.5e-08	0.29	0.27	2.34	1.82
SPC_TRINITY_DN31759_c0_g1_i5	AT5G04040	Patatin-like phospholipase family protein		2.66	0.000133	1.53	0.96	15.59	3.96
SPC_TRINITY_DN33921_c1_g7_i1	AT1G70290	trehalose-6-phosphatase synthase S8		2.66	3.57e-05	0.69	0.72	7.02	4.28
SPC_TRINITY_DN34905_c0_g2_i2	AT1G10760	Pyruvate phosphate dikinase PEP/pyruvate binding domain	YES	2.66	2.63e-07	0.97	0.94	8.81	5.6
SPC_TRINITY_DN29300_c0_g1_i2	AT5G06810	Mitochondrial transcription termination factor family protein		2.65	0.000515	0.05	0.28	1.33	1.46
SPC_TRINITY_DN25213_c0_g2_i4	AT4G33920	Protein phosphatase 2C family protein		2.65	0.000462	0.3	0.13	2.06	1.43
SPC_TRINITY_DN33440_c1_g2_i3	AT4G25340	FK506 BINDING PROTEIN 53		2.65	7.3e-06	0.64	0.75	6.6	4.16
SPC_TRINITY_DN33991_c1_g1_i12	AT5G63320	nuclear protein X1		2.64	2.33e-08	0.74	1.12	7.64	6.21
SPC_TRINITY_DN34766_c1_g1_i6	AT5G26860	lon protease 1		2.64	8.67e-12	0.9	0.98	7.16	6.46
SPC_TRINITY_DN28720_c0_g3_i8	AT4G38470	ACT-like protein tyrosine kinase family protein		2.64	5.41e-06	1.35	0.6	9.41	5.18
SPC_TRINITY_DN27700_c0_g1_i7	AT4G31040	CemA-like proton extrusion protein-related		2.64	2.1e-11	0.75	0.87	5.8	5.95
SPC_TRINITY_DN32790_c0_g2_i1	AT3G14690	cytochrome P450 family 72 subfamily A polypeptide 15		2.64	0.000397	0.78	0.69	7.37	5.08
SPC_TRINITY_DN24593_c0_g1_i4	AT1G74070	Cyclophilin-like peptidyl-prolyl cis-trans isomerase family protein		2.64	5.6e-09	1.76	1.1	9.34	11.86
SPC_TRINITY_DN35056_c2_g1_i16	AT1G01060	Homeodomain-like superfamily protein		2.64	1.52e-12	3.74	4.33	31.26	27.7
SPC_TRINITY_DN32620_c1_g1_i7	AT5G54910	DEA(D/H)-box RNA helicase family protein		2.63	1.45e-11	1.6	2.02	14.37	11.63
SPC_TRINITY_DN29823_c1_g1_i7	AT3G01370	CRM family member 2		2.63	5.75e-11	0.9	1.09	7.85	6.33
SPC_TRINITY_DN30583_c1_g1_i5	AT2G18330	AAA-type ATPase family protein		2.63	1.09e-12	1.66	1.56	12.1	10.84
SPC_TRINITY_DN33210_c2_g2_i2	AT1G76600	unknown protein		2.63	4.47e-08	4.97	6.3	53.81	38.76
SPC_TRINITY_DN29463_c0_g1_i1	AT5G58130	RNA-binding (RRM/RBD/RNP motifs) family protein		2.62	3.94e-06	0.7	0.37	4.68	3.1
SPC_TRINITY_DN30859_c0_g2_i6	AT3G15180	ARM repeat superfamily protein		2.62	0.000489	0.25	0.48	3.7	2.3
SPC_TRINITY_DN31863_c1_g3_i5	AT2G32540	cellulose synthase-like B4		2.62	6.57e-07	1.4	1.39	13.12	7.48
SPC_TRINITY_DN33902_c0_g3_i2	AT1G56110	homolog of nucleolar protein P56		2.62	2.01e-09	1.58	1.59	11.79	11.54
SPC_TRINITY_DN34149_c2_g2_i12	AT1G29940	nuclear RNA polymerase A2		2.62	2.5e-11	1.63	1.69	13.79	9.74
SPC_TRINITY_DN24508_c0_g2_i1	AT4G12750	Homeodomain-like transcriptional regulator		2.61	0.00032	0.5	0.2	3.25	2.1
SPC_TRINITY_DN31098_c3_g1_i1	AT3G09720	P-loop containing nucleoside triphosphate hydrolases superfamily protein		2.61	1.05e-06	0.47	0.89	5.61	4.48
SPC_TRINITY_DN31946_c0_g1_i1	AT3G06620	PAS domain-containing protein tyrosine kinase family protein		2.61	0.000701	0.07	0.24	1.59	0.92
SPC_TRINITY_DN34107_c2_g1_i10	AT2G25530	AFG1-like ATPase family protein		2.61	2.22e-05	0.86	2.21	14.54	9.11
SPC_TRINITY_DN32174_c0_g1_i7	AT1G13030	sphere organelles protein-related		2.61	5.86e-07	0.47	0.29	2.69	2.8
SPC_TRINITY_DN27138_c0_g7_i1	AT5G63790	NAC domain containing protein 102		2.6	2.81e-08	3.94	3.34	33.7	18.66
SPC_TRINITY_DN33444_c3_g1_i17	AT3G29320	Glycosyl transferase family 35		2.6	0.000751	0.81	0.85	8.62	5.37
SPC_TRINITY_DN32200_c0_g1_i3	AT5G50840	CONTAINS InterPro DOMAIN/s: Taxilin (InterPro:IPR019132)		2.59	1.1e-05	0.49	0.34	3.01	3.07
SPC_TRINITY_DN23015_c0_g1_i2	AT4G32060	calcium-binding EF hand family protein		2.59	0.000404	0.38	0.22	2.44	2.14
SPC_TRINITY_DN25786_c0_g1_i6	AT1G73480	alpha/beta-Hydrolases superfamily protein	YES	2.59	2.91e-06	0.62	0.62	5.66	3.32
SPC_TRINITY_DN31450_c0_g6_i1	AT5G60910	AGAMOUS-like 8		2.58	2.89e-10	3.98	6.38	39.24	34.61
SPC_TRINITY_DN29463_c0_g2_i1	AT5G58130	RNA-binding (RRM/RBD/RNP motifs) family protein		2.58	2.64e-05	0.38	0.41	3.67	2.03
SPC_TRINITY_DN32833_c0_g1_i4	AT5G57655	xylose isomerase family protein		2.58	0.000138	3.36	6.72	54.6	33.24
SPC_TRINITY_DN31768_c0_g1_i10	AT4G33500	Protein phosphatase 2C family protein		2.58	6.07e-12	1.27	1.49	10.49	8.44
SPC_TRINITY_DN34394_c0_g1_i8	AT2G39580	CONTAINS InterPro DOMAIN/s: Putative zinc-finger domain (InterPro:IPR019607); Has 249 Blast hits to 219 proteins in 85 species: Archae - 0; Bacteria - 144; Metazoa - 29; Fungi - 8; Plants - 50; Viruses - 0; Other Eukaryotes - 18 (source: NCBI BLink).		2.58	8e-11	0.73	0.6	5.08	4.07
SPC_TRINITY_DN30299_c2_g1_i9	AT5G34850	purple acid phosphatase 26		2.57	5.9e-11	20.93	11.23	111.64	110.26
SPC_TRINITY_DN26152_c0_g2_i2	AT1G23030	ARM repeat superfamily protein		2.57	2.71e-06	0.32	0.42	2.74	2.56
SPC_TRINITY_DN32829_c0_g3_i2	AT4G12420	Cupredoxin superfamily protein		2.56	4.73e-05	1.18	0.39	3.95	7.49
SPC_TRINITY_DN26280_c1_g1_i10	AT5G42150	Glutathione S-transferase family protein		2.55	6.16e-07	1.29	2.81	16.58	12.52
SPC_TRINITY_DN32829_c0_g3_i4	AT4G12420	Cupredoxin superfamily protein		2.55	2.36e-06	3.2	1.14	11.77	18.89
SPC_TRINITY_DN33185_c2_g2_i1	AT2G32530	cellulose synthase-like B3		2.55	1.05e-08	9.01	13.5	99.23	58.59
SPC_TRINITY_DN26643_c3_g1_i20	AT5G10320	unknown protein; Has 54 Blast hits to 53 proteins in 19 species: Archae - 0; Bacteria - 4; Metazoa - 0; Fungi - 0; Plants - 50; Viruses - 0; Other Eukaryotes - 0 (source: NCBI BLink).		2.54	6.52e-10	3.98	2.15	18.86	22.54
SPC_TRINITY_DN33170_c0_g1_i5	AT4G29750	CRS1 / YhbY (CRM) domain-containing protein		2.54	1.17e-07	0.64	0.84	6.07	3.99
SPC_TRINITY_DN33818_c3_g2_i4	AT4G30935	WRKY DNA-binding protein 32		2.52	0.000199	0.31	0.19	1.78	1.76
SPC_TRINITY_DN33440_c1_g1_i1	AT4G25340	FK506 BINDING PROTEIN 53		2.52	4.92e-05	1.28	1.23	10.76	7.83
SPC_TRINITY_DN32692_c0_g1_i2	AT3G29320	Glycosyl transferase family 35		2.52	7.34e-16	4.09	3.46	22.68	26.77
SPC_TRINITY_DN32139_c0_g1_i2	AT1G48520	GLU-ADT subunit B		2.52	1.08e-12	5.67	7.26	45.75	39.8
SPC_TRINITY_DN24177_c0_g1_i1	AT1G02820	Late embryogenesis abundant 3 (LEA3) family protein	YES	2.52	4.88e-09	10.15	5.83	63.07	43.18
SPC_TRINITY_DN31000_c0_g4_i3	AT4G34910	P-loop containing nucleoside triphosphate hydrolases superfamily protein		2.51	4.54e-07	0.78	0.55	4.5	4.38
SPC_TRINITY_DN21107_c0_g1_i1	AT4G03180	CONTAINS InterPro DOMAIN/s: rRNA processing (InterPro:IPR013730); Has 898 Blast hits to 687 proteins in 142 species: Archae - 2; Bacteria - 28; Metazoa - 200; Fungi - 99; Plants - 63; Viruses - 0; Other Eukaryotes - 506 (source: NCBI BLink).		2.51	0.00013	1.19	0.56	6.17	6.41
SPC_TRINITY_DN29424_c0_g1_i3	AT3G23990	heat shock protein 60		2.51	0.000188	0.27	0.4	2.66	2.01
SPC_TRINITY_DN34060_c1_g1_i2	AT2G41720	Tetratricopeptide repeat (TPR)-like superfamily protein		2.51	4.13e-08	1.24	2.35	13.41	10.72
SPC_TRINITY_DN29360_c2_g1_i6	AT5G06530	ABC-2 type transporter family protein		2.5	2.29e-06	0.41	0.34	2.78	2.21
SPC_TRINITY_DN29070_c4_g1_i2	AT4G39900	unknown protein		2.5	4.59e-05	1.72	1.17	6.47	14.2
SPC_TRINITY_DN29913_c1_g1_i1	AT3G22370	alternative oxidase 1A		2.5	6.69e-11	5.05	6.39	42.75	32.39
SPC_TRINITY_DN25973_c0_g7_i1	AT1G71850	Ubiquitin carboxyl-terminal hydrolase family protein		2.5	3.74e-07	0.56	0.44	3.17	3.5
SPC_TRINITY_DN33390_c1_g1_i1	AT1G08520	ALBINA 1		2.5	3.16e-15	7.72	6.13	45.08	44.31
SPC_TRINITY_DN29315_c0_g1_i1	AT5G60790	ABC transporter family protein		2.49	0.000986	0.12	0.41	2.25	1.7
SPC_TRINITY_DN31511_c2_g2_i3	AT4G12970	stomagen		2.49	0.000261	1.9	0.79	8.86	11.03
SPC_TRINITY_DN29144_c0_g3_i4	AT3G21540	transducin family protein / WD-40 repeat family protein		2.49	7.94e-09	0.63	0.89	5.22	4.76
SPC_TRINITY_DN33823_c2_g2_i2	AT1G18660	zinc finger (C3HC4-type RING finger) family protein		2.49	3.8e-06	1.95	4.13	20.79	22.83
SPC_TRINITY_DN26502_c0_g1_i2	AT1G10760	Pyruvate phosphate dikinase PEP/pyruvate binding domain	YES	2.48	1.97e-08	7.92	7.63	67.13	38.75
SPC_TRINITY_DN33835_c1_g1_i5	AT1G10490	Domain of unknown function (DUF1726) ;Putative ATPase (DUF699)		2.48	9.36e-09	0.84	1.15	6.66	6.46
SPC_TRINITY_DN32925_c1_g1_i10	AT5G66540	unknown protein		2.47	6.33e-07	1.44	2.11	14.44	9.07
SPC_TRINITY_DN33311_c2_g1_i4	AT1G19835	Plant protein of unknown function (DUF869)		2.46	6e-07	0.47	0.65	4.15	3.09
SPC_TRINITY_DN34073_c0_g3_i4	AT3G25690	Hydroxyproline-rich glycoprotein family protein		2.45	1.93e-12	8.99	8.09	60.21	45.55
SPC_TRINITY_DN32202_c0_g2_i2	AT3G12710	DNA glycosylase superfamily protein		2.45	5.35e-05	0.76	0.34	3.76	3.53
SPC_TRINITY_DN32829_c0_g3_i5	AT4G12420	Cupredoxin superfamily protein		2.44	0.00049	1.11	0.37	3.49	6.72
SPC_TRINITY_DN34162_c4_g3_i4	AT3G48100	response regulator 5		2.43	5.47e-09	7.37	9.95	41.9	70.6
SPC_TRINITY_DN33574_c0_g1_i7	AT3G46970	alpha-glucan phosphorylase 2		2.43	1.64e-06	2.75	6.58	35.09	24.7
SPC_TRINITY_DN28642_c0_g2_i1	AT2G20370	Exostosin family protein		2.43	7.52e-11	1.1	1.12	6.64	7.18
SPC_TRINITY_DN25058_c0_g1_i1	AT5G35750	histidine kinase 2		2.42	1.69e-06	0.57	1.22	6.29	5.1
SPC_TRINITY_DN33934_c0_g1_i5	AT3G06620	PAS domain-containing protein tyrosine kinase family protein		2.42	3.67e-08	0.81	0.67	5.18	3.88
SPC_TRINITY_DN27910_c7_g2_i1	AT2G47800	multidrug resistance-associated protein 4		2.42	3.69e-06	0.8	0.95	6.22	5.16
SPC_TRINITY_DN29124_c4_g1_i3	AT1G13030	sphere organelles protein-related		2.42	3.25e-10	1.46	1.77	10.62	9.37
SPC_TRINITY_DN31502_c3_g2_i7	AT5G53760	Seven transmembrane MLO family protein		2.4	0.000307	0.31	0.54	3.39	2.23
SPC_TRINITY_DN35007_c3_g4_i6	AT3G18390	CRS1 / YhbY (CRM) domain-containing protein		2.4	4.26e-10	1.76	1.64	11.4	9.3
SPC_TRINITY_DN35007_c3_g4_i16	AT3G18390	CRS1 / YhbY (CRM) domain-containing protein		2.4	8.6e-08	1.25	1.13	8.09	6.53
SPC_TRINITY_DN34653_c0_g1_i3	AT5G13980	Glycosyl hydrolase family 38 protein		2.39	8.98e-10	2.73	1.74	13.27	13.69
SPC_TRINITY_DN30134_c2_g2_i3	AT1G69070	unknown protein		2.39	4.62e-07	0.98	0.94	6.82	4.99
SPC_TRINITY_DN34575_c1_g1_i1	AT4G34830	Pentatricopeptide repeat (PPR) superfamily protein		2.38	3.8e-11	5.33	4.7	33.6	26.28
SPC_TRINITY_DN33098_c0_g3_i2	AT2G29210	splicing factor PWI domain-containing protein		2.38	0.000253	0.24	0.26	1.85	1.31
SPC_TRINITY_DN32367_c0_g1_i4	AT1G64720	Polyketide cyclase/dehydrase and lipid transport superfamily protein		2.38	1.57e-08	2.06	1.81	13.47	9.79
SPC_TRINITY_DN34460_c0_g1_i1	AT1G53390	P-loop containing nucleoside triphosphate hydrolases superfamily protein		2.38	1.26e-09	0.76	0.85	5.02	4.66
SPC_TRINITY_DN29926_c6_g1_i8	AT1G16880	uridylyltransferase-related		2.38	0.000437	1	0.54	5.13	5.04
SPC_TRINITY_DN32174_c0_g2_i3	AT1G13030	sphere organelles protein-related		2.38	9.09e-05	0.64	0.26	2.38	3.25
SPC_TRINITY_DN35006_c2_g2_i3	AT5G35750	histidine kinase 2		2.37	4.54e-06	0.63	0.54	3.71	3.48
SPC_TRINITY_DN29364_c4_g1_i2	AT3G15080	Polynucleotidyl transferase ribonuclease H-like superfamily protein		2.37	1.08e-06	1.05	1.04	6.57	6.19
SPC_TRINITY_DN33571_c4_g1_i1	AT2G30600	BTB/POZ domain-containing protein		2.37	0.000114	1.09	0.84	8.6	3.33
SPC_TRINITY_DN33571_c4_g1_i1	AT2G30600	BTB/POZ domain-containing protein		2.37	0.000114	1.09	0.84	8.6	3.33
SPC_TRINITY_DN29114_c0_g1_i6	AT3G12670	CTP synthase family protein		2.36	7.12e-07	1.27	0.92	5.72	7.58
SPC_TRINITY_DN31392_c3_g3_i4	AT4G32720	La protein 1		2.35	7.94e-10	3.01	2.1	16.16	13.71
SPC_TRINITY_DN31007_c0_g1_i1	AT1G32090	early-responsive to dehydration stress protein (ERD4)		2.34	3.45e-06	0.69	0.76	3.77	4.97
SPC_TRINITY_DN33653_c0_g1_i1	AT1G68990	male gametophyte defective 3		2.33	2.76e-08	1.19	1.77	9.6	7.64
SPC_TRINITY_DN33440_c1_g2_i1	AT4G25340	FK506 BINDING PROTEIN 53		2.32	1.11e-06	1.09	1.06	7.56	5.01
SPC_TRINITY_DN25883_c0_g1_i3	AT3G22660	rRNA processing protein-related		2.32	3.26e-10	5.01	3.81	25.53	25.59
SPC_TRINITY_DN31788_c9_g3_i15	AT4G24810	Protein kinase superfamily protein		2.31	4.19e-05	0.66	1.38	7.47	4.77
SPC_TRINITY_DN34767_c0_g1_i2	AT4G12750	Homeodomain-like transcriptional regulator		2.31	8.5e-08	1.05	1.71	8.8	7.1
SPC_TRINITY_DN27678_c4_g1_i11	AT3G23880	F-box and associated interaction domains-containing protein		2.31	1.06e-06	0.84	1.19	6.89	4.87
SPC_TRINITY_DN34766_c1_g2_i1	AT5G26860	lon protease 1		2.3	0.000161	1.24	1.2	7.4	7.94
SPC_TRINITY_DN30685_c0_g1_i1	AT2G35880	TPX2 (targeting protein for Xklp2) protein family		2.3	5.22e-06	1.77	0.9	7.4	8.15
SPC_TRINITY_DN26025_c0_g1_i5	AT1G30960	GTP-binding family protein		2.28	1.95e-08	1.4	1.33	7.66	7.81
SPC_TRINITY_DN35056_c2_g5_i1	AT1G01060	Homeodomain-like superfamily protein		2.28	1.79e-11	7.66	8.02	47.32	41.18
SPC_TRINITY_DN31913_c3_g3_i6	AT1G23280	MAK16 protein-related		2.27	8.19e-08	2.29	2.15	14.04	11.14
SPC_TRINITY_DN33823_c2_g1_i14	AT1G18660	zinc finger (C3HC4-type RING finger) family protein		2.27	0.000124	3.24	11.15	50.23	33.93
SPC_TRINITY_DN32054_c3_g1_i1	AT4G02930	GTP binding Elongation factor Tu family protein		2.26	0.000334	0.45	0.94	4.47	3.85
SPC_TRINITY_DN32134_c2_g1_i14	AT3G55510	c2p family		2.26	5.05e-05	0.41	0.98	4.25	3.75
SPC_TRINITY_DN29909_c0_g1_i4	AT4G23540	ARM repeat superfamily protein		2.25	4.05e-07	0.56	0.7	3.87	3.07
SPC_TRINITY_DN34920_c3_g1_i1	AT3G62700	multidrug resistance-associated protein 10		2.25	5.6e-07	6.58	11.09	59.75	41.42
SPC_TRINITY_DN26152_c0_g1_i5	AT1G23030	ARM repeat superfamily protein		2.25	4.32e-05	0.75	0.38	3.41	2.93
SPC_TRINITY_DN33829_c0_g1_i20	AT1G18870	isochorismate synthase 2		2.25	2.78e-07	0.85	0.95	5.42	4.52
SPC_TRINITY_DN27182_c0_g2_i7	AT5G58370	P-loop containing nucleoside triphosphate hydrolases superfamily protein		2.24	9.56e-05	0.58	0.81	5.11	2.73
SPC_TRINITY_DN25993_c0_g2_i3	AT4G24090	unknown protein		2.24	0.00041	2.37	2.33	15.76	14.08
SPC_TRINITY_DN34603_c1_g1_i6	AT3G62010	unknown protein		2.24	7.52e-08	1.17	1.73	8.91	6.94
SPC_TRINITY_DN31292_c0_g1_i6	AT3G56040	UDP-glucose pyrophosphorylase 3		2.24	2.04e-07	0.55	0.74	3.51	3.65
SPC_TRINITY_DN30060_c0_g3_i2	AT3G07050	GTP-binding family protein		2.24	0.000524	0.65	0.97	5.43	4.21
SPC_TRINITY_DN31374_c3_g1_i2	AT1G18660	zinc finger (C3HC4-type RING finger) family protein		2.24	3.69e-06	1.51	2.82	14.6	9.26
SPC_TRINITY_DN33728_c2_g1_i11	AT3G51830	SAC domain-containing protein 8		2.23	0.000162	0.46	1	5.17	3.06
SPC_TRINITY_DN33474_c0_g1_i6	AT2G37690	phosphoribosylamiimidazole carboxylase putative / AIR carboxylase putative		2.23	6.37e-10	2.83	2.98	17.02	14.31
SPC_TRINITY_DN33666_c3_g1_i1	AT5G61330	rRNA processing protein-related		2.22	0.000178	1.43	0.91	7.69	5.53
SPC_TRINITY_DN31847_c1_g2_i1	AT5G13690	alpha-N-acetylglucosaminidase family / NAGLU family		2.22	0.000606	0.58	0.6	3.4	3.46
SPC_TRINITY_DN31263_c1_g1_i3	AT5G04810	pentatricopeptide (PPR) repeat-containing protein		2.22	2.47e-08	1.09	1.25	7.08	5.48
SPC_TRINITY_DN24826_c0_g2_i1	AT3G18290	zinc finger protein-related		2.22	0.000467	2.77	2.52	15.72	17.36
SPC_TRINITY_DN28050_c3_g1_i6	AT3G12320	unknown protein	YES	2.22	2.62e-07	1.8	1.88	11.11	8.97
SPC_TRINITY_DN31173_c0_g1_i3	AT1G79150	binding		2.22	4.44e-07	2.16	2.44	14.88	10.34
SPC_TRINITY_DN31173_c0_g1_i3	AT1G79150	binding		2.22	4.44e-07	2.16	2.44	14.88	10.34
SPC_TRINITY_DN34957_c1_g1_i7	AT3G59140	multidrug resistance-associated protein 14		2.21	2.17e-08	3.79	5.99	27.75	24.1
SPC_TRINITY_DN29114_c0_g1_i5	AT3G12670	CTP synthase family protein		2.21	2.93e-08	2.07	1.81	9.61	11.41
SPC_TRINITY_DN31132_c0_g1_i5	AT3G01480	cyclophilin 38		2.21	2.49e-08	2.09	1.73	10.6	9.81
SPC_TRINITY_DN32947_c1_g1_i11	AT4G32330	TPX2 (targeting protein for Xklp2) protein family		2.2	1.66e-07	2.71	1.69	12.1	11.27
SPC_TRINITY_DN34402_c0_g2_i13	AT5G14580	polyribonucleotide nucleotidyltransferase putative		2.19	4.35e-05	0.35	0.65	3	2.43
SPC_TRINITY_DN34653_c0_g1_i14	AT5G13980	Glycosyl hydrolase family 38 protein		2.19	7.23e-07	3.12	1.86	13.61	12.92
SPC_TRINITY_DN27893_c0_g1_i3	AT3G10530	Transducin/WD40 repeat-like superfamily protein		2.19	3.41e-05	2.27	1.46	8.89	11.8
SPC_TRINITY_DN32504_c0_g3_i4	AT1G10120	basic helix-loop-helix (bHLH) DNA-binding superfamily protein		2.19	3.3e-06	0.58	0.78	3.54	3.77
SPC_TRINITY_DN33767_c1_g4_i6	AT5G57110	autoinhibited Ca2+ -ATPase isoform 8		2.18	4.09e-06	1.19	1	5.69	6.04
SPC_TRINITY_DN30407_c1_g1_i12	AT3G03770	Leucine-rich repeat protein kinase family protein		2.18	1.42e-06	1.29	0.81	6.1	4.84
SPC_TRINITY_DN28439_c2_g2_i1	AT1G27730	salt tolerance zinc finger		2.18	4.09e-06	6.41	3.11	28.47	22.26
SPC_TRINITY_DN32187_c1_g1_i13	AT5G24970	Protein kinase superfamily protein		2.17	1.57e-05	0.58	1.12	4.67	4.43
SPC_TRINITY_DN33170_c0_g1_i2	AT4G29750	CRS1 / YhbY (CRM) domain-containing protein		2.17	8.43e-07	1	0.97	5.96	4.3
SPC_TRINITY_DN33707_c1_g1_i9	AT1G10490	Domain of unknown function (DUF1726) ;Putative ATPase (DUF699)		2.17	1.43e-06	1.45	2.33	11.15	8.82
SPC_TRINITY_DN30334_c0_g1_i6	AT5G58760	damaged DNA binding 2		2.16	6.21e-10	5.6	6.92	34.09	30.23
SPC_TRINITY_DN28859_c2_g5_i1	AT2G47800	multidrug resistance-associated protein 4		2.16	2.59e-05	2.79	5.78	27.45	19.16
SPC_TRINITY_DN31905_c0_g1_i3	AT2G36390	starch branching enzyme 2.1		2.16	1.89e-10	5.03	4.52	26.37	22.2
SPC_TRINITY_DN29209_c0_g1_i16	AT2G36010	E2F transcription factor 3		2.16	1.86e-05	0.68	1.08	5.24	4.07
SPC_TRINITY_DN34662_c0_g1_i8	AT5G02880	ubiquitin-protein ligase 4		2.15	7.74e-05	0.32	0.4	2.38	1.29
SPC_TRINITY_DN25213_c0_g1_i6	AT4G33920	Protein phosphatase 2C family protein		2.15	3.63e-05	1.18	1.57	8.97	5.46
SPC_TRINITY_DN27211_c0_g1_i10	AT3G14930	Uroporphyrigen decarboxylase		2.15	6.07e-12	12.01	10.26	52.2	61.66
SPC_TRINITY_DN34936_c2_g1_i4	AT3G18290	zinc finger protein-related		2.14	4.37e-06	1.37	0.86	6.48	4.74
SPC_TRINITY_DN30765_c3_g1_i1	AT2G30800	helicase in vascular tissue and tapetum		2.14	0.000355	0.28	0.53	2.27	1.96
SPC_TRINITY_DN33427_c1_g2_i15	AT1G76620	Protein of unknown function DUF547		2.14	7.59e-06	0.69	0.53	2.89	3.38
SPC_TRINITY_DN33493_c0_g2_i9	AT5G27120	P56-like pre RNA processing ribonucleoprotein		2.13	3.16e-05	2.51	2.24	14.29	10.68
SPC_TRINITY_DN30456_c1_g2_i3	AT5G63120	P-loop containing nucleoside triphosphate hydrolases superfamily protein		2.11	3.6e-06	1.55	2.08	10.72	7.45
SPC_TRINITY_DN29047_c2_g2_i9	AT5G53860	embryo defective 2737		2.1	7.81e-10	5.78	7.03	31.14	32.44
SPC_TRINITY_DN31292_c0_g1_i1	AT3G56040	UDP-glucose pyrophosphorylase 3		2.1	5.89e-05	0.53	0.54	3.35	1.97
SPC_TRINITY_DN30563_c1_g2_i3	AT3G52150	RNA-binding (RRM/RBD/RNP motifs) family protein		2.1	1.51e-11	14.54	14.85	71.9	74.05
SPC_TRINITY_DN32593_c0_g1_i4	AT4G04940	transducin family protein / WD-40 repeat family protein		2.09	8.65e-08	1.46	1.92	8.22	8.39
SPC_TRINITY_DN28574_c0_g2_i1	AT3G47500	cycling DOF factor 3		2.09	4.26e-06	1.55	1.48	6.43	8.81
SPC_TRINITY_DN25568_c0_g1_i4	AT3G29240	Protein of unknown function (DUF179)		2.08	2.94e-08	10.86	10.89	62.35	44.32
SPC_TRINITY_DN34981_c2_g1_i13	AT3G14940	phosphoelpyruvate carboxylase 3		2.08	1.01e-09	9.71	11.08	54.41	44.88
SPC_TRINITY_DN33650_c0_g3_i5	AT5G14060	Aspartate kinase family protein		2.07	0.000187	1.96	0.71	5.26	8.04
SPC_TRINITY_DN32299_c1_g1_i1	AT5G12220	las1-like family protein		2.07	7.81e-05	0.92	0.74	4.74	3.42
SPC_TRINITY_DN34936_c2_g1_i3	AT3G18290	zinc finger protein-related		2.07	1.54e-07	1.72	1.74	9.24	7.38
SPC_TRINITY_DN33253_c0_g4_i1	AT2G47800	multidrug resistance-associated protein 4		2.07	6.17e-06	2.09	2.09	11.95	8.79
SPC_TRINITY_DN29970_c0_g1_i2	AT1G75670	DNA-directed RNA polymerases		2.07	0.000132	0.78	0.95	4.93	3.67
SPC_TRINITY_DN32174_c0_g1_i5	AT1G13030	sphere organelles protein-related		2.07	4.72e-06	1.1	0.79	5.01	4.14
SPC_TRINITY_DN30785_c0_g2_i2	AT4G15130	phosphorylcholine cytidylyltransferase2	YES	2.05	2.94e-05	2.81	2.18	13.83	11.01
SPC_TRINITY_DN26868_c0_g3_i1	AT3G18390	CRS1 / YhbY (CRM) domain-containing protein		2.05	0.000234	1.89	1.93	10.53	9.07
SPC_TRINITY_DN34880_c3_g1_i2	AT1G14150	PsbQ-like 2		2.05	4.03e-06	3.99	2.65	16.36	16.21
SPC_TRINITY_DN34216_c1_g3_i6	AT1G08540	RNApolymerase sigma subunit 2		2.05	9.34e-06	1.4	1.65	7.6	7.27
SPC_TRINITY_DN34206_c2_g1_i6	AT4G01800	Albi or Glassy Yellow 1		2.04	7.93e-07	1.23	1.18	6.48	4.77
SPC_TRINITY_DN27212_c1_g1_i1	AT3G14110	Tetratricopeptide repeat (TPR)-like superfamily protein		2.04	5.73e-06	1.76	2.34	10.4	9.58
SPC_TRINITY_DN26448_c3_g5_i2	AT3G02150	plastid transcription factor 1		2.04	2.61e-05	2.17	1.19	7.9	8.33
SPC_TRINITY_DN30709_c0_g1_i5	AT2G18900	Transducin/WD40 repeat-like superfamily protein		2.04	2.93e-07	1.11	1.28	5.63	5.72
SPC_TRINITY_DN34094_c1_g1_i15	AT3G19340	Protein of unknown function (DUF3754)		2.03	7.8e-07	3.31	4.34	18.52	18.57
SPC_TRINITY_DN24862_c0_g1_i1	AT2G36430	Plant protein of unknown function (DUF247)		2.01	0.000384	1.28	1.16	7.84	3.7
SPC_TRINITY_DN30500_c1_g1_i3	AT5G11240	transducin family protein / WD-40 repeat family protein		2	3.83e-06	0.88	0.91	4.05	4.29
SPC_TRINITY_DN28201_c0_g2_i3	AT3G46970	alpha-glucan phosphorylase 2		2	2.16e-05	1.35	1.01	5.88	5.13
SPC_TRINITY_DN28382_c0_g4_i2	AT5G63180	Pectin lyase-like superfamily protein		-2	0.000123	78.15	29.88	11.14	18.17
SPC_TRINITY_DN30422_c0_g2_i6	AT5G65650	Protein of unknown function (DUF1195)		-2.01	1.34e-07	17.72	14.09	3.84	4.9
SPC_TRINITY_DN22711_c0_g1_i1	AT5G53160	regulatory components of ABA receptor 3		-2.01	0.000162	9.13	8.34	1.47	3.26
SPC_TRINITY_DN31527_c2_g1_i9	AT5G01520	RING/U-box superfamily protein	YES	-2.01	2.8e-05	6.83	10.64	2.33	2.43
SPC_TRINITY_DN33196_c0_g4_i3	AT3G27020	YELLOW STRIPE like 6		-2.01	2e-05	11.12	15.5	3.37	4
SPC_TRINITY_DN28452_c1_g1_i10	AT2G38290	ammonium transporter 2		-2.01	5.75e-07	6.61	7.61	1.79	2.1
SPC_TRINITY_DN32565_c2_g13_i1	AT5G23860	tubulin beta 8		-2.02	3.27e-07	42.74	54.81	10.4	16.68
SPC_TRINITY_DN30399_c0_g2_i5	AT4G15560	Deoxyxylulose-5-phosphate synthase		-2.02	0.000684	30.07	10.39	2.95	7.66
SPC_TRINITY_DN32694_c4_g4_i1	AT4G13530	unknown protein		-2.02	6.81e-11	64.57	63.18	17.22	18.09
SPC_TRINITY_DN32196_c5_g1_i3	AT4G40060	homeobox protein 16		-2.03	7.62e-09	23.51	21.96	5.28	7.07
SPC_TRINITY_DN29189_c1_g4_i1	AT4G17245	RING/U-box superfamily protein		-2.03	0.000241	21.12	52.85	11.96	8.33
SPC_TRINITY_DN31474_c1_g1_i8	AT1G75080	Brassisteroid signalling positive regulator (BZR1) family protein		-2.03	1.65e-06	10.27	10.07	2.1	3.38
SPC_TRINITY_DN32221_c2_g2_i6	AT1G54270	eif4a-2		-2.03	7.96e-09	77.64	106.2	22.98	27.43
SPC_TRINITY_DN29357_c0_g2_i1	AT5G27670	histone H2A 7		-2.04	1.82e-07	36.55	33.41	8.63	10.85
SPC_TRINITY_DN22876_c1_g1_i1	AT5G01750	Protein of unknown function (DUF567)		-2.04	2.94e-09	85.56	62.08	20.1	19.98
SPC_TRINITY_DN28062_c0_g2_i3	AT3G45070	P-loop containing nucleoside triphosphate hydrolases superfamily protein		-2.04	1.96e-05	11.34	13.02	3.39	3.23
SPC_TRINITY_DN26820_c1_g2_i1	AT2G21660	cold circadian rhythm and rna binding 2		-2.04	5.6e-07	187.35	221.87	38.95	73.53
SPC_TRINITY_DN26355_c1_g2_i3	AT1G13950	eukaryotic elongation factor 5A-1		-2.04	8.64e-12	392.33	370.73	94.94	115.01
SPC_TRINITY_DN25831_c0_g1_i1	AT3G14690	cytochrome P450 family 72 subfamily A polypeptide 15		-2.05	0.000694	2.1	2.02	0.62	0.42
SPC_TRINITY_DN28514_c1_g1_i1	AT2G38640	Protein of unknown function (DUF567)		-2.05	1.06e-05	22.17	11.94	4.97	3.94
SPC_TRINITY_DN27661_c2_g9_i4	AT1G56700	Peptidase C15 pyroglutamyl peptidase I-like		-2.05	5.51e-05	10.55	11.96	2.26	3.77
SPC_TRINITY_DN27805_c0_g7_i1	AT4G33510	3-deoxy-d-arabi-heptulosonate 7-phosphate synthase		-2.06	2.27e-08	22.05	30.82	6.92	7.08
SPC_TRINITY_DN32894_c1_g2_i6	AT4G21870	HSP20-like chaperones superfamily protein		-2.06	0.000181	68.5	27.16	8.63	16.48
SPC_TRINITY_DN29971_c0_g2_i5	AT3G55760	unknown protein	YES	-2.06	3.78e-08	9.26	10.93	2.4	2.92
SPC_TRINITY_DN25869_c0_g1_i1	AT1G64970	gamma-tocopherol methyltransferase		-2.06	9.64e-11	37.18	35.33	9.57	9.7
SPC_TRINITY_DN26773_c1_g4_i4	AT1G13950	eukaryotic elongation factor 5A-1		-2.06	8.6e-12	530.39	511.05	147.26	154.3
SPC_TRINITY_DN31872_c1_g2_i5	AT2G45510	cytochrome P450 family 704 subfamily A polypeptide 2		-2.07	8.41e-07	8.83	13.79	2.87	3.04
SPC_TRINITY_DN27815_c2_g1_i3	AT1G67330	Protein of unknown function (DUF579)		-2.07	5.9e-07	16	13.84	3.04	4.84
SPC_TRINITY_DN31710_c0_g1_i6	AT1G18590	sulfotransferase 17		-2.07	9.19e-09	131.86	109.83	36.66	26.45
SPC_TRINITY_DN33974_c0_g6_i1	AT1G03495	HXXXD-type acyl-transferase family protein		-2.07	0.000876	16.2	8.49	4.53	1.44
SPC_TRINITY_DN29991_c1_g1_i1	AT3G24520	heat shock transcription factor C1		-2.08	1.23e-07	31.19	20.67	6.64	6.97
SPC_TRINITY_DN20473_c0_g1_i1	AT3G02700	NC domain-containing protein-related		-2.08	4.38e-11	44.36	46.47	11.23	12.63
SPC_TRINITY_DN23189_c0_g1_i1	AT5G01750	Protein of unknown function (DUF567)		-2.09	5.52e-06	43.37	28.42	6.33	12.41
SPC_TRINITY_DN29821_c1_g2_i3	AT4G33440	Pectin lyase-like superfamily protein		-2.09	0.000775	1.47	1.61	0.29	0.47
SPC_TRINITY_DN27627_c1_g1_i5	AT3G62040	Haloacid dehalogenase-like hydrolase (HAD) superfamily protein		-2.09	1.17e-06	16.84	22.69	5.97	4.18
SPC_TRINITY_DN29291_c0_g1_i1	AT1G11260	sugar transporter 1		-2.09	4.24e-11	48.99	46.72	10.63	14.23
SPC_TRINITY_DN30637_c0_g7_i2	AT4G18700	CBL-interacting protein kinase 12		-2.1	1.96e-10	25.19	25.17	6.37	6.66
SPC_TRINITY_DN23233_c1_g1_i1	AT4G13840	HXXXD-type acyl-transferase family protein		-2.1	7.43e-06	25.79	12.3	5.21	4.32
SPC_TRINITY_DN23685_c0_g1_i1	AT3G53990	Adenine nucleotide alpha hydrolases-like superfamily protein		-2.1	9.11e-09	47.22	62.22	12.37	16.28
SPC_TRINITY_DN34231_c3_g5_i3	AT1G52190	Major facilitator superfamily protein	YES	-2.1	2.03e-11	52.54	56.11	13.95	14.17
SPC_TRINITY_DN20518_c0_g1_i1	AT1G20190	expansin 11		-2.1	0.000541	9.58	4.26	1.06	2.35
SPC_TRINITY_DN30432_c2_g1_i2	AT1G17200	Uncharacterised protein family (UPF0497)		-2.1	2.53e-09	57.92	43.5	12.73	13.84
SPC_TRINITY_DN26261_c0_g1_i1	AT5G59950	RNA-binding (RRM/RBD/RNP motifs) family protein		-2.11	2.81e-08	34.85	32.87	6.71	10.83
SPC_TRINITY_DN23258_c0_g1_i1	AT4G28240	Wound-responsive family protein		-2.11	0.000181	146.75	54.78	33.34	16.51
SPC_TRINITY_DN31327_c0_g2_i1	AT4G11600	glutathione peroxidase 6		-2.11	4.76e-06	13.18	15.3	2.62	4.66
SPC_TRINITY_DN34546_c0_g7_i2	AT1G68050	Integrase-type DNA-binding superfamily protein		-2.11	2.41e-06	47.41	64.96	12.2	18.31
SPC_TRINITY_DN27230_c2_g2_i1	AT5G64920	COP1-interacting protein 8		-2.12	5.77e-09	37.91	30.22	8.42	9.2
SPC_TRINITY_DN30991_c0_g1_i1	AT5G37600	glutamine synthase clone R1		-2.12	2.03e-07	10.86	11.79	2.25	3.49
SPC_TRINITY_DN24850_c0_g1_i2	AT2G33590	NAD(P)-binding Rossmann-fold superfamily protein		-2.12	1.36e-11	51.24	49.92	11.81	14.06
SPC_TRINITY_DN25943_c0_g1_i1	AT1G09240	nicotianamine synthase 3		-2.12	0.000723	10.14	29.73	6.53	3.11
SPC_TRINITY_DN28855_c0_g1_i2	AT5G05690	Cytochrome P450 superfamily protein		-2.13	0.000837	2.94	7.52	0.82	1.73
SPC_TRINITY_DN29374_c1_g2_i1	AT4G24220	NAD(P)-binding Rossmann-fold superfamily protein	YES	-2.13	5.47e-09	26.29	35.77	7.06	8.61
SPC_TRINITY_DN27629_c4_g5_i1	AT4G18910	D26-like intrinsic protein 1;2		-2.13	7.64e-07	10.04	9.8	2.24	2.76
SPC_TRINITY_DN31755_c0_g1_i1	AT2G40950	Basic-leucine zipper (bZIP) transcription factor family protein		-2.13	2.63e-07	5.31	5.06	1.41	1.15
SPC_TRINITY_DN29394_c2_g5_i2	AT2G23340	DREB and EAR motif protein 3	YES	-2.13	0.000752	5.13	3.16	1.32	0.64
SPC_TRINITY_DN30185_c0_g1_i1	AT4G12300	cytochrome P450 family 706 subfamily A polypeptide 4		-2.14	7.03e-11	33.5	40.1	8.69	9.79
SPC_TRINITY_DN32629_c1_g6_i1	AT3G18280	Bifunctional inhibitor/lipid-transfer protein/seed storage 2S albumin superfamily protein		-2.14	8.03e-09	197.62	204.58	47.67	63.88
SPC_TRINITY_DN32954_c1_g2_i10	AT1G56300	Chaperone DnaJ-domain superfamily protein		-2.14	2.44e-09	79.75	89.99	24.54	18.2
SPC_TRINITY_DN29439_c2_g4_i1	AT1G10370	Glutathione S-transferase family protein	YES	-2.14	0.000338	6.26	6.5	0.92	2.21
SPC_TRINITY_DN21634_c0_g1_i1	AT5G27760	Hypoxia-responsive family protein		-2.15	1.2e-05	25.34	45.06	10.92	6.8
SPC_TRINITY_DN27867_c0_g3_i1	AT4G32800	Integrase-type DNA-binding superfamily protein		-2.15	0.000284	3.84	7.74	1.13	1.67
SPC_TRINITY_DN34129_c2_g1_i4	AT4G01870	tolB protein-related		-2.15	1.51e-10	17.93	19.84	4.17	5.22
SPC_TRINITY_DN31527_c2_g2_i6	AT3G47160	RING/U-box superfamily protein		-2.15	1.41e-05	19.46	8.13	3.73	2.77
SPC_TRINITY_DN31503_c2_g2_i6	AT2G26070	Protein of unknown function (DUF778)		-2.15	5.8e-07	16.76	10.38	3.19	3.46
SPC_TRINITY_DN30559_c0_g4_i3	AT4G09670	Oxidoreductase family protein		-2.16	3.31e-06	8.56	12.09	2.81	2.25
SPC_TRINITY_DN29624_c1_g1_i1	AT2G21660	cold circadian rhythm and rna binding 2		-2.16	3.96e-09	3393.05	3005.88	594.69	1019.86
SPC_TRINITY_DN23927_c0_g1_i1	AT1G42990	basic region/leucine zipper motif 60		-2.16	2.6e-13	137.33	138.32	32.54	36.21
SPC_TRINITY_DN26406_c0_g4_i3	AT5G40770	prohibitin 3		-2.17	3.26e-08	15.61	17.94	3.49	4.76
SPC_TRINITY_DN23852_c0_g1_i1	AT5G24520	Transducin/WD40 repeat-like superfamily protein		-2.17	5.91e-07	6.91	7.96	1.57	2.04
SPC_TRINITY_DN26335_c0_g3_i1	AT1G17745	D-3-phosphoglycerate dehydrogenase		-2.17	4.16e-07	12.77	7.18	2.1	2.67
SPC_TRINITY_DN29369_c1_g8_i1	AT1G01470	Late embryogenesis abundant protein	YES	-2.17	5.93e-05	27.78	19.66	8.09	3.32
SPC_TRINITY_DN28412_c3_g2_i5	AT5G43260	chaperone protein dnaJ-related		-2.18	1.21e-08	145.77	237.29	43.6	50.65
SPC_TRINITY_DN32475_c1_g3_i5	AT5G23860	tubulin beta 8		-2.18	1.35e-07	131.56	100.47	25.08	36.02
SPC_TRINITY_DN25893_c2_g1_i2	AT4G22570	adenine phosphoribosyl transferase 3		-2.18	8.56e-07	10.21	12.11	2.81	2.63
SPC_TRINITY_DN18555_c0_g1_i1	AT3G18280	Bifunctional inhibitor/lipid-transfer protein/seed storage 2S albumin superfamily protein		-2.18	0.000396	56.92	23.77	6.19	13.76
SPC_TRINITY_DN30500_c1_g6_i1	AT2G41900	CCCH-type zinc finger protein with ARM repeat domain		-2.18	6.29e-05	3.04	3.01	0.67	0.76
SPC_TRINITY_DN28452_c1_g1_i7	AT2G38290	ammonium transporter 2		-2.18	9.36e-08	19.97	34.44	6.09	7.01
SPC_TRINITY_DN32313_c2_g2_i3	AT1G65930	cytosolic NADP+-dependent isocitrate dehydrogenase		-2.18	1.6e-10	34.62	41.05	9.67	8.62
SPC_TRINITY_DN28587_c3_g1_i2	AT1G54270	eif4a-2		-2.18	5.84e-11	59.06	72.47	14.3	17.92
SPC_TRINITY_DN25908_c3_g4_i4	AT4G24440	transcription initiation factor IIA gamma chain / TFIIA-gamma (TFIIA-S)		-2.19	1.38e-09	63.05	53.74	13	16.34
SPC_TRINITY_DN23325_c0_g1_i1	AT3G18280	Bifunctional inhibitor/lipid-transfer protein/seed storage 2S albumin superfamily protein		-2.19	2.03e-09	54.59	44.02	10.31	14.1
SPC_TRINITY_DN31247_c0_g1_i3	AT3G09470	Major facilitator superfamily protein		-2.19	3.63e-06	4.63	5.84	0.95	1.51
SPC_TRINITY_DN29484_c3_g1_i3	AT2G39050	hydroxyproline-rich glycoprotein family protein		-2.19	1.4e-06	13	21.21	3.4	4.89
SPC_TRINITY_DN27563_c4_g1_i9	AT2G19760	profilin 1		-2.19	8.2e-10	172.35	203.81	36.15	56.27
SPC_TRINITY_DN32297_c1_g3_i1	AT1G14920	GRAS family transcription factor family protein	YES	-2.19	1.63e-09	26.23	20.31	4.75	6.52
SPC_TRINITY_DN25974_c0_g1_i5	AT3G11930	Adenine nucleotide alpha hydrolases-like superfamily protein		-2.2	5.6e-12	87.81	78.55	18.08	22.67
SPC_TRINITY_DN23401_c0_g1_i1	AT5G50720	HVA22 homologue E	YES	-2.21	3.44e-10	43.59	48.2	10.17	12.27
SPC_TRINITY_DN25597_c2_g1_i8	AT1G15380	Lactoylglutathione lyase / glyoxalase I family protein		-2.21	0.000691	19.14	7.54	1.68	4.42
SPC_TRINITY_DN27378_c3_g1_i3	AT5G53160	regulatory components of ABA receptor 3		-2.22	2.36e-12	77.53	83.55	17.84	21.05
SPC_TRINITY_DN28150_c0_g2_i2	AT5G26340	Major facilitator superfamily protein		-2.22	1.59e-08	22.17	19.68	5.79	3.87
SPC_TRINITY_DN28851_c2_g1_i2	AT1G19180	jasmonate-zim-domain protein 1		-2.23	8.73e-14	156.91	152.18	36.62	37.87
SPC_TRINITY_DN28938_c0_g2_i5	AT1G68560	alpha-xylosidase 1		-2.24	6.86e-05	2.67	2.58	0.36	0.81
SPC_TRINITY_DN25352_c1_g1_i1	AT5G65760	Serine carboxypeptidase S28 family protein		-2.25	1.82e-09	11.58	13.97	2.81	3.1
SPC_TRINITY_DN30885_c2_g1_i1	AT5G49480	Ca2+-binding protein 1		-2.25	1.42e-11	102.45	124.23	28.24	25.64
SPC_TRINITY_DN31065_c2_g2_i9	AT4G31500	cytochrome P450 family 83 subfamily B polypeptide 1		-2.25	2.92e-08	9.31	10.15	2.61	1.8
SPC_TRINITY_DN28814_c4_g1_i1	AT4G11280	1-amicyclopropane-1-carboxylic acid (acc) synthase 6		-2.25	4.39e-06	3.89	2.67	0.74	0.73
SPC_TRINITY_DN27815_c2_g1_i2	AT1G67330	Protein of unknown function (DUF579)		-2.25	4.06e-06	11.76	9.5	1.58	3.27
SPC_TRINITY_DN34316_c1_g1_i10	AT1G58030	cationic ami acid transporter 2		-2.25	9.78e-09	25.02	40.79	6.79	8.33
SPC_TRINITY_DN27419_c4_g1_i2	AT1G56220	Dormancy/auxin associated family protein		-2.25	2.82e-11	105.81	74.51	20.7	21.35
SPC_TRINITY_DN28287_c1_g1_i1	AT4G17670	Protein of unknown function (DUF581)		-2.26	4.42e-06	27.95	16.89	3.53	6.75
SPC_TRINITY_DN30737_c0_g8_i1	AT4G14540	nuclear factor Y subunit B3		-2.26	2e-08	14.97	20.79	3.39	4.85
SPC_TRINITY_DN23969_c0_g4_i1	AT2G45180	Bifunctional inhibitor/lipid-transfer protein/seed storage 2S albumin superfamily protein		-2.26	1.81e-08	441.27	378.5	63.56	126.62
SPC_TRINITY_DN28518_c1_g4_i1	AT5G35735	Auxin-responsive family protein		-2.29	8.15e-06	4.59	3.49	0.65	1.12
SPC_TRINITY_DN24775_c0_g2_i1	AT2G26110	Protein of unknown function (DUF761)		-2.29	1.93e-07	12.9	18.26	2.71	4.29
SPC_TRINITY_DN28946_c1_g2_i5	AT1G13260	related to ABI3/VP1 1		-2.29	1.05e-07	71.02	41.8	9.15	16.18
SPC_TRINITY_DN32014_c1_g1_i6	AT3G10850	Metallo-hydrolase/oxidoreductase superfamily protein		-2.3	1.91e-11	35.9	41.17	8.63	8.84
SPC_TRINITY_DN30044_c5_g3_i2	AT5G35735	Auxin-responsive family protein		-2.31	3.08e-07	27.94	47.96	9.88	6.71
SPC_TRINITY_DN23258_c0_g3_i1	AT4G28240	Wound-responsive family protein		-2.31	3.82e-06	300.75	115.68	53.03	38.18
SPC_TRINITY_DN27098_c1_g2_i1	AT2G19760	profilin 1		-2.31	2.03e-13	71.32	60.5	14.2	15.45
SPC_TRINITY_DN24845_c0_g2_i1	AT1G29260	peroxin 7		-2.31	1.56e-10	16.98	17.83	3.32	4.46
SPC_TRINITY_DN21563_c0_g1_i1	AT3G18280	Bifunctional inhibitor/lipid-transfer protein/seed storage 2S albumin superfamily protein		-2.32	3.01e-07	462.85	269.61	58.77	108.14
SPC_TRINITY_DN29443_c0_g1_i3	AT2G39510	dulin MtN21 /EamA-like transporter family protein		-2.32	8.52e-05	5.58	2.83	0.83	0.95
SPC_TRINITY_DN34546_c1_g7_i1	AT1G68050	Integrase-type DNA-binding superfamily protein		-2.32	3.64e-10	75.89	103.91	20.54	21.45
SPC_TRINITY_DN25519_c3_g2_i1	AT1G07430	highly ABA-induced PP2C gene 2		-2.32	1.56e-11	32.44	23.39	6.06	6.17
SPC_TRINITY_DN26088_c0_g5_i5	AT5G65730	xyloglucan endotransglucosylase/hydrolase 6		-2.33	0.000136	6.63	5.69	0.67	1.94
SPC_TRINITY_DN30345_c5_g5_i1	AT5G51830	pfkB-like carbohydrate kinase family protein		-2.33	0.000113	2.51	3.2	0.62	0.57
SPC_TRINITY_DN24722_c3_g7_i1	AT4G32800	Integrase-type DNA-binding superfamily protein		-2.33	0.00052	4.27	4.27	0.6	1.18
SPC_TRINITY_DN26020_c0_g1_i1	AT3G54260	TRICHOME BIREFRINGENCE-LIKE 36		-2.33	2.55e-06	4.93	5.8	0.99	1.32
SPC_TRINITY_DN31359_c2_g1_i4	AT1G27910	plant U-box 45	YES	-2.33	4.39e-06	2.55	2.13	0.48	0.5
SPC_TRINITY_DN29698_c1_g6_i2	AT1G01620	plasma membrane intrinsic protein 1C		-2.33	6.2e-08	33.32	34.16	7.25	8.38
SPC_TRINITY_DN25315_c3_g1_i1	AT5G15350	early dulin-like protein 17		-2.34	3.28e-09	32.82	37.48	6.17	9.43
SPC_TRINITY_DN26544_c2_g2_i2	AT4G37300	maternal effect embryo arrest 59		-2.34	1.49e-11	929.9	773.07	145.4	230.27
SPC_TRINITY_DN31065_c2_g9_i2	AT4G31500	cytochrome P450 family 83 subfamily B polypeptide 1		-2.34	9.32e-08	16.73	9.63	2.6	3.03
SPC_TRINITY_DN26673_c3_g2_i1	AT1G75170	Sec14p-like phosphatidylisitol transfer family protein		-2.34	5.31e-06	7.04	8.73	1.09	2.28
SPC_TRINITY_DN26790_c1_g1_i3	AT1G72510	Protein of unknown function (DUF1677)		-2.34	2e-08	8.82	7.94	1.68	1.93
SPC_TRINITY_DN26773_c1_g4_i1	AT1G13950	eukaryotic elongation factor 5A-1		-2.34	1.33e-14	284.19	294.32	55.76	72.03
SPC_TRINITY_DN20157_c0_g1_i1	AT1G03220	HXXXD-type acyl-transferase family protein		-2.34	3.18e-06	9.49	4.72	1.33	1.65
SPC_TRINITY_DN32268_c2_g4_i6	AT5G13420	Aldolase-type TIM barrel family protein		-2.35	3.3e-11	46.98	51.87	9.68	12.36
SPC_TRINITY_DN28186_c3_g4_i1	AT2G41430	dehydration-induced protein (ERD15)		-2.35	8.66e-07	458.05	182.32	65.98	75.01
SPC_TRINITY_DN27649_c0_g2_i2	AT2G38310	PYR1-like 4		-2.35	0.000375	4.5	4.82	0.88	1.05
SPC_TRINITY_DN24818_c0_g2_i3	AT1G64890	Major facilitator superfamily protein	YES	-2.35	0.000917	1.28	1.9	0.31	0.32
SPC_TRINITY_DN32533_c0_g1_i8	AT5G21100	Plant L-ascorbate oxidase		-2.36	6.91e-09	7.08	7.44	1.65	1.41
SPC_TRINITY_DN26295_c0_g1_i2	AT4G37990	elicitor-activated gene 3-2		-2.36	5.27e-10	28.14	40.81	7.63	7.19
SPC_TRINITY_DN27110_c0_g1_i1	AT3G14420	Aldolase-type TIM barrel family protein		-2.36	3.99e-08	7.58	7.53	1.41	1.79
SPC_TRINITY_DN25556_c2_g7_i1	AT1G51700	DOF zinc finger protein 1	YES	-2.36	9.24e-05	8.38	9.01	1.46	2.26
SPC_TRINITY_DN34420_c0_g9_i2	AT5G23860	tubulin beta 8		-2.37	6.04e-05	95.41	36.63	8.32	19.62
SPC_TRINITY_DN27500_c0_g1_i1	AT4G33920	Protein phosphatase 2C family protein		-2.37	1.36e-09	20.41	28.91	4.35	6.19
SPC_TRINITY_DN30393_c1_g5_i2	AT4G18390	TEOSINTE BRANCHED 1 cycloidea and PCF transcription factor 2		-2.37	4.22e-13	271.78	260.66	46.38	68.71
SPC_TRINITY_DN25692_c0_g1_i3	AT1G07430	highly ABA-induced PP2C gene 2		-2.37	1.1e-07	31.17	19.55	6.49	3.95
SPC_TRINITY_DN28505_c0_g1_i1	AT5G56350	Pyruvate kinase family protein		-2.38	1.19e-14	64.34	63.53	13.83	13.35
SPC_TRINITY_DN28949_c0_g3_i2	AT3G20240	Mitochondrial substrate carrier family protein		-2.38	7.18e-08	8.16	7.98	1.23	2.15
SPC_TRINITY_DN24863_c0_g3_i1	AT3G05500	Rubber elongation factor protein (REF)		-2.38	4.46e-10	35.19	52.33	9.17	9.5
SPC_TRINITY_DN26673_c2_g1_i11	AT5G05710	Pleckstrin homology (PH) domain superfamily protein		-2.39	1.4e-12	77.12	70.29	13.04	18.39
SPC_TRINITY_DN24055_c1_g1_i3	AT4G19810	Glycosyl hydrolase family protein with chitinase insertion domain	YES	-2.39	1.42e-05	13.67	5.39	1.75	2.09
SPC_TRINITY_DN26789_c1_g1_i1	AT3G25070	RPM1 interacting protein 4		-2.39	4.37e-10	8.9	8.49	1.55	2.08
SPC_TRINITY_DN30895_c0_g1_i6	AT1G68570	Major facilitator superfamily protein	YES	-2.39	1.14e-09	21.29	34.05	5.49	6.08
SPC_TRINITY_DN28054_c1_g2_i4	AT3G15850	fatty acid desaturase 5		-2.4	6.95e-07	41.76	34.91	4.27	11.59
SPC_TRINITY_DN18735_c0_g2_i1	AT2G32090	Lactoylglutathione lyase / glyoxalase I family protein		-2.4	1.89e-08	51.07	85.52	15.24	14.89
SPC_TRINITY_DN34231_c3_g3_i3	AT1G52190	Major facilitator superfamily protein	YES	-2.4	1.56e-12	49.8	53.8	11.03	11.16
SPC_TRINITY_DN26444_c0_g1_i1	AT1G03495	HXXXD-type acyl-transferase family protein		-2.4	2.91e-08	7.08	6.9	1.12	1.77
SPC_TRINITY_DN27336_c2_g5_i1	AT5G65140	Haloacid dehalogenase-like hydrolase (HAD) superfamily protein		-2.41	2.3e-06	21.78	11.66	3.29	3.62
SPC_TRINITY_DN28558_c0_g1_i3	AT4G17260	Lactate/malate dehydrogenase family protein		-2.41	9.23e-07	7.96	4.92	1.35	1.22
SPC_TRINITY_DN29468_c3_g5_i4	AT3G14690	cytochrome P450 family 72 subfamily A polypeptide 15		-2.41	3.07e-10	14.42	14.48	3.02	2.98
SPC_TRINITY_DN31755_c2_g1_i1	AT2G44130	Galactose oxidase/kelch repeat superfamily protein		-2.41	4.85e-06	72.58	24.37	10.32	8.8
SPC_TRINITY_DN32818_c0_g3_i1	AT2G23340	DREB and EAR motif protein 3	YES	-2.41	3.12e-06	13.26	15.62	2.54	3.53
SPC_TRINITY_DN27834_c4_g6_i1	AT1G75390	basic leucine-zipper 44		-2.41	6.64e-09	43.52	72.9	9.69	14.41
SPC_TRINITY_DN27604_c0_g1_i3	AT4G18910	D26-like intrinsic protein 1;2		-2.42	2.42e-05	23.57	10.13	1.98	4.69
SPC_TRINITY_DN28452_c1_g1_i6	AT2G38290	ammonium transporter 2		-2.42	6.7e-13	59.13	65.81	10.47	15.32
SPC_TRINITY_DN25130_c2_g1_i1	AT1G23390	Kelch repeat-containing F-box family protein		-2.42	0.000491	1.98	3.34	0.28	0.75
SPC_TRINITY_DN34547_c4_g1_i14	AT1G20030	Pathogenesis-related thaumatin superfamily protein		-2.42	1.71e-08	28.09	14.86	3.91	4.74
SPC_TRINITY_DN28850_c1_g2_i2	AT3G29360	UDP-glucose 6-dehydrogenase family protein		-2.43	1.17e-06	18.86	22.86	3.51	5.24
SPC_TRINITY_DN32297_c1_g6_i1	AT1G14920	GRAS family transcription factor family protein	YES	-2.43	7.37e-09	15.78	10.33	2.6	2.65
SPC_TRINITY_DN23435_c0_g1_i1	AT5G19860	Protein of unknown function DUF538		-2.44	1.07e-14	87.22	86.9	16.58	19.66
SPC_TRINITY_DN29374_c1_g1_i3	AT4G24220	NAD(P)-binding Rossmann-fold superfamily protein	YES	-2.44	9.86e-08	23.58	18.69	2.62	5.86
SPC_TRINITY_DN28124_c0_g1_i1	AT3G12490	cystatin B		-2.44	1.57e-07	18.07	21.52	3.53	4.72
SPC_TRINITY_DN28260_c0_g2_i1	AT2G38000	chaperone protein dnaJ-related		-2.44	7.6e-12	58.31	48.47	8.35	13.39
SPC_TRINITY_DN25823_c0_g7_i1	AT4G34215	Domain of unknown function (DUF303)		-2.45	3.03e-08	17.2	12.96	2.58	3.48
SPC_TRINITY_DN27853_c5_g2_i1	AT4G19170	nine-cis-epoxycaroteid dioxygenase 4		-2.45	2.64e-09	35.78	51.16	10.21	6.93
SPC_TRINITY_DN27340_c1_g3_i2	AT3G23805	ralf-like 24		-2.45	2.48e-06	11.49	8.67	1.51	2.5
SPC_TRINITY_DN27058_c3_g4_i3	AT2G45180	Bifunctional inhibitor/lipid-transfer protein/seed storage 2S albumin superfamily protein		-2.45	9.64e-06	3999.72	1312.12	416.17	690.31
SPC_TRINITY_DN25805_c0_g1_i2	AT4G37320	cytochrome P450 family 81 subfamily D polypeptide 5	YES	-2.46	1.23e-14	63.49	51.41	9.99	13
SPC_TRINITY_DN31162_c1_g2_i6	AT3G54140	peptide transporter 1		-2.46	2.65e-06	30.13	30.54	8.43	4.93
SPC_TRINITY_DN24956_c0_g2_i1	AT3G51430	Calcium-dependent phosphotriesterase superfamily protein		-2.46	1.11e-15	88.91	76.74	16.89	16.22
SPC_TRINITY_DN26690_c1_g1_i4	AT3G27570	Sucrase/ferredoxin-like family protein		-2.46	5.43e-16	84.52	92.08	16.68	18.86
SPC_TRINITY_DN32629_c1_g1_i1	AT3G18280	Bifunctional inhibitor/lipid-transfer protein/seed storage 2S albumin superfamily protein		-2.46	1.85e-16	235.15	231.96	43.07	52.34
SPC_TRINITY_DN25012_c0_g2_i2	AT2G21970	stress enhanced protein 2		-2.46	9.26e-06	173.05	586.62	73.52	75.34
SPC_TRINITY_DN32301_c2_g2_i17	AT1G01620	plasma membrane intrinsic protein 1C		-2.46	3.93e-13	83.64	94.7	16.97	20.14
SPC_TRINITY_DN28003_c0_g1_i9	AT5G61820	FUNCTIONS IN: molecular_function unknown; INVOLVED IN: biological_process unknown; LOCATED IN: vacuole; EXPRESSED IN: 24 plant structures; EXPRESSED DURING: 15 growth stages; CONTAINS InterPro DOMAIN/s: Stress up-regulated d 19 (InterPro:IPR011692); Has 30201 Blast hits to 17322 proteins in 780 species: Archae - 12; Bacteria - 1396; Metazoa - 17338; Fungi - 3422; Plants - 5037; Viruses - 0; Other…		-2.47	6.11e-08	14.88	19.61	4.25	2.36
SPC_TRINITY_DN32463_c0_g4_i1	AT5G58375	Methyltransferase-related protein		-2.47	1.99e-14	86.22	94.61	17.37	19.77
SPC_TRINITY_DN31153_c0_g1_i17	AT2G38120	Transmembrane ami acid transporter family protein		-2.47	5.02e-08	8.47	12.41	1.51	2.6
SPC_TRINITY_DN29854_c0_g5_i1	AT1G75170	Sec14p-like phosphatidylisitol transfer family protein		-2.47	1.07e-08	8.18	8.8	1.37	1.97
SPC_TRINITY_DN33872_c0_g2_i10	AT5G55120	galactose-1-phosphate guanylyltransferase (GDP)s;GDP-D-glucose phosphorylases;quercetin 4'-O-glucosyltransferases		-2.48	1.23e-12	422.23	614.73	98.36	105.62
SPC_TRINITY_DN28558_c0_g1_i2	AT4G17260	Lactate/malate dehydrogenase family protein		-2.48	2.28e-08	28.84	18.62	3.17	6.08
SPC_TRINITY_DN34142_c1_g1_i2	AT3G57090	Tetratricopeptide repeat (TPR)-like superfamily protein		-2.48	6.28e-08	16.54	14.26	2.82	3.3
SPC_TRINITY_DN31896_c1_g8_i1	AT1G29760	Putative adipose-regulatory protein (Seipin)		-2.49	2.35e-11	9.7	11.05	2.08	1.92
SPC_TRINITY_DN32198_c1_g3_i1	AT1G19350	Brassisteroid signalling positive regulator (BZR1) family protein		-2.49	2.62e-08	20.45	14.44	2.75	4.05
SPC_TRINITY_DN23612_c0_g1_i1	AT5G18600	Thioredoxin superfamily protein		-2.5	3.09e-06	85.54	30.2	12.8	8.85
SPC_TRINITY_DN34464_c3_g1_i2	AT5G03690	Aldolase superfamily protein		-2.5	2.13e-06	10.47	13.08	2.67	1.92
SPC_TRINITY_DN25617_c2_g2_i3	AT4G18230	unknown protein		-2.5	1.07e-06	5.2	7.39	1.11	1.26
SPC_TRINITY_DN24274_c0_g1_i1	AT1G53035	unknown protein		-2.5	5.93e-07	9.87	21.8	2.79	3.28
SPC_TRINITY_DN31710_c0_g1_i4	AT1G18590	sulfotransferase 17		-2.5	5.77e-13	110.52	92.82	22.76	19.52
SPC_TRINITY_DN28505_c0_g1_i5	AT5G56350	Pyruvate kinase family protein		-2.51	2.87e-16	71.08	57.76	11.42	13.4
SPC_TRINITY_DN23430_c0_g2_i1	AT5G52420	unknown protein		-2.51	1.28e-05	10.44	31.57	3.98	3.87
SPC_TRINITY_DN29478_c1_g1_i1	AT1G13700	6-phosphoglucolactonase 1		-2.51	0.000376	2.14	2.14	0.32	0.44
SPC_TRINITY_DN29459_c0_g1_i1	AT5G10790	ubiquitin-specific protease 22		-2.52	7.8e-05	1.2	1.08	0.15	0.26
SPC_TRINITY_DN29261_c4_g1_i1	AT4G37370	cytochrome P450 family 81 subfamily D polypeptide 8		-2.52	4.07e-07	6.19	5.45	1.38	0.75
SPC_TRINITY_DN26677_c0_g2_i2	AT3G16640	translationally controlled tumor protein		-2.52	8.97e-17	656.93	765.62	132.59	148.86
SPC_TRINITY_DN34546_c1_g6_i1	AT1G68050	Integrase-type DNA-binding superfamily protein		-2.52	3.12e-10	84.23	126.9	18.02	24.24
SPC_TRINITY_DN27661_c2_g2_i4	AT1G56700	Peptidase C15 pyroglutamyl peptidase I-like		-2.52	0.000874	1.96	2.85	0.28	0.56
SPC_TRINITY_DN29217_c2_g2_i1	AT1G56220	Dormancy/auxin associated family protein		-2.52	7.1e-16	145.12	118.65	22.57	28.54
SPC_TRINITY_DN30362_c0_g1_i3	AT1G51090	Heavy metal transport/detoxification superfamily protein	YES	-2.52	2.85e-08	13.7	13.15	2.05	3.09
SPC_TRINITY_DN28439_c2_g4_i1	AT1G27730	salt tolerance zinc finger		-2.52	4.54e-07	10.47	8.79	1.58	2.07
SPC_TRINITY_DN22855_c0_g2_i1	AT5G19875	unknown protein	YES	-2.53	8.22e-08	22.48	25.31	3.51	5.75
SPC_TRINITY_DN31038_c0_g2_i5	AT5G14120	Major facilitator superfamily protein		-2.53	1.44e-12	18.98	21.41	3.08	4.6
SPC_TRINITY_DN20252_c0_g1_i1	AT5G01750	Protein of unknown function (DUF567)		-2.53	7.39e-06	33.7	13.59	2.91	5.82
SPC_TRINITY_DN27180_c1_g3_i1	AT4G22690	cytochrome P450 family 706 subfamily A polypeptide 1		-2.53	2.44e-05	1.67	2.83	0.32	0.5
SPC_TRINITY_DN29743_c0_g1_i2	AT5G50180	Protein kinase superfamily protein		-2.54	9.26e-08	4.88	4.41	0.83	0.88
SPC_TRINITY_DN27200_c3_g3_i1	AT4G14540	nuclear factor Y subunit B3		-2.54	1.39e-05	10.6	9.56	2.18	1.63
SPC_TRINITY_DN43721_c0_g1_i1	AT4G09670	Oxidoreductase family protein		-2.54	6.03e-09	8.9	9.35	1.4	2.02
SPC_TRINITY_DN30559_c0_g6_i1	AT4G09670	Oxidoreductase family protein		-2.54	0.00062	12.29	14.81	2.85	2.44
SPC_TRINITY_DN23232_c0_g1_i1	AT2G26110	Protein of unknown function (DUF761)		-2.54	2e-06	7.9	7.5	0.89	1.96
SPC_TRINITY_DN29241_c3_g1_i9	AT2G03530	ureide permease 2		-2.54	1.42e-09	14.39	23.67	3.11	4.04
SPC_TRINITY_DN30637_c0_g8_i1	AT4G18700	CBL-interacting protein kinase 12		-2.55	2.95e-12	33.77	36.87	7.55	5.55
SPC_TRINITY_DN25049_c0_g1_i1	AT1G51400	Photosystem II 5 kD protein		-2.55	2.74e-08	791.82	352.04	89	127.91
SPC_TRINITY_DN26966_c1_g2_i23	AT1G32700	PLATZ transcription factor family protein		-2.55	2.66e-09	3.75	4.21	0.64	0.83
SPC_TRINITY_DN29155_c2_g4_i2	AT4G17670	Protein of unknown function (DUF581)		-2.56	2.7e-05	5.61	10.59	1.09	1.82
SPC_TRINITY_DN30226_c2_g2_i1	AT3G07410	RAB GTPase homolog A5B		-2.56	1.25e-10	27.21	19.82	4.01	4.81
SPC_TRINITY_DN28425_c0_g5_i1	AT2G19810	CCCH-type zinc finger family protein		-2.56	4.61e-07	14.17	12.48	3.31	1.45
SPC_TRINITY_DN22290_c1_g1_i1	AT1G67910	unknown protein		-2.56	2.85e-06	15.26	7.3	2.49	1.5
SPC_TRINITY_DN28001_c1_g1_i1	AT5G64920	COP1-interacting protein 8		-2.57	3.08e-12	9.33	8.65	1.35	1.94
SPC_TRINITY_DN23435_c0_g2_i1	AT5G19860	Protein of unknown function DUF538		-2.57	1.58e-16	68.12	71.62	12.74	13.44
SPC_TRINITY_DN29326_c0_g1_i3	AT5G50200	nitrate transmembrane transporters		-2.58	5.34e-12	33.74	27.75	5.18	6.32
SPC_TRINITY_DN30994_c0_g1_i2	AT3G60520	unknown protein	YES	-2.58	3.8e-06	11.38	8.76	2.06	1.61
SPC_TRINITY_DN33196_c0_g1_i1	AT3G27020	YELLOW STRIPE like 6		-2.58	0.000668	4.79	5.78	1.11	0.72
SPC_TRINITY_DN30226_c2_g3_i1	AT3G07410	RAB GTPase homolog A5B		-2.58	3.51e-11	21.34	27.57	4.49	4.59
SPC_TRINITY_DN31489_c0_g1_i2	AT1G30620	NAD(P)-binding Rossmann-fold superfamily protein		-2.58	6.23e-06	8.46	11.37	2.11	1.5
SPC_TRINITY_DN25130_c2_g2_i1	AT1G23390	Kelch repeat-containing F-box family protein		-2.58	0.000328	2.59	1.8	0.32	0.41
SPC_TRINITY_DN32795_c1_g6_i2	AT4G13100	RING/U-box superfamily protein		-2.59	1.46e-13	29.17	26.5	4.35	5.87
SPC_TRINITY_DN24690_c0_g1_i1	AT5G55250	IAA carboxylmethyltransferase 1		-2.6	0.000371	1.84	2.49	0.33	0.38
SPC_TRINITY_DN31961_c0_g7_i1	AT5G02020	Encodes a protein involved in salt tolerance names SIS (Salt Induced Serine rich).		-2.6	0.000402	8.4	2.39	0.98	0.79
SPC_TRINITY_DN30076_c2_g2_i2	AT2G15490	UDP-glycosyltransferase 73B4		-2.6	2.98e-05	3.08	6.8	1.07	0.6
SPC_TRINITY_DN23367_c0_g1_i2	AT5G18150	Methyltransferase-related protein		-2.61	7.21e-05	24.51	19.1	6.06	2.41
SPC_TRINITY_DN30737_c0_g7_i2	AT4G14540	nuclear factor Y subunit B3		-2.61	7.37e-13	19.56	22.26	3.51	4.07
SPC_TRINITY_DN26677_c0_g2_i8	AT3G16640	translationally controlled tumor protein		-2.61	1.62e-15	523.15	546.94	81.09	116.91
SPC_TRINITY_DN24863_c0_g4_i2	AT3G05500	Rubber elongation factor protein (REF)		-2.61	1.6e-07	10.69	17.4	2.75	2.26
SPC_TRINITY_DN27556_c2_g2_i1	AT2G31670	Stress responsive alpha-beta barrel domain protein		-2.61	1.16e-08	14.06	19.92	2.58	3.57
SPC_TRINITY_DN25172_c0_g1_i6	AT5G62130	Per1-like family protein		-2.62	1.17e-15	51.12	52.77	8.49	10.35
SPC_TRINITY_DN30584_c1_g1_i4	AT5G57660	CONSTANS-like 5	YES	-2.62	4.82e-12	122.99	70.91	17.19	17
SPC_TRINITY_DN28412_c3_g1_i1	AT5G43260	chaperone protein dnaJ-related		-2.62	1.05e-05	15	43.56	6.44	3.55
SPC_TRINITY_DN31631_c1_g2_i2	AT4G31800	WRKY DNA-binding protein 18		-2.62	2.14e-05	5.75	4.03	0.49	1.17
SPC_TRINITY_DN29986_c2_g1_i2	AT3G29575	ABI five binding protein 3		-2.62	4.24e-10	18.22	23.83	2.78	4.74
SPC_TRINITY_DN34451_c1_g3_i1	AT3G21790	UDP-Glycosyltransferase superfamily protein		-2.62	2.22e-11	10.25	11.3	1.84	1.98
SPC_TRINITY_DN31112_c1_g4_i5	AT2G19570	cytidine deaminase 1		-2.62	8.16e-08	32.53	38.39	4.69	8.42
SPC_TRINITY_DN27853_c5_g1_i4	AT4G19170	nine-cis-epoxycaroteid dioxygenase 4		-2.63	1.36e-14	211.12	281.84	45.83	41.39
SPC_TRINITY_DN27465_c1_g3_i5	AT1G13080	cytochrome P450 family 71 subfamily B polypeptide 2		-2.63	1.96e-05	2.57	1.82	0.34	0.39
SPC_TRINITY_DN26801_c1_g1_i5	AT3G27060	Ferritin/ribonucleotide reductase-like family protein		-2.64	0.00093	1.72	2.02	0.38	0.19
SPC_TRINITY_DN29854_c0_g2_i2	AT1G75170	Sec14p-like phosphatidylisitol transfer family protein		-2.64	2.54e-06	5.01	4.24	0.53	1.03
SPC_TRINITY_DN26444_c0_g1_i2	AT1G03495	HXXXD-type acyl-transferase family protein		-2.64	5.63e-09	5.52	6.43	1.1	0.95
SPC_TRINITY_DN31701_c4_g3_i1	AT5G49630	ami acid permease 6		-2.65	5.36e-12	13.5	10.14	1.82	2.27
SPC_TRINITY_DN22855_c0_g3_i1	AT5G19875	unknown protein	YES	-2.65	0.000299	4.56	7.12	1.04	0.89
SPC_TRINITY_DN27668_c1_g3_i2	AT4G22730	Leucine-rich repeat protein kinase family protein		-2.65	5.98e-10	5.85	7.74	0.94	1.4
SPC_TRINITY_DN26677_c0_g5_i1	AT3G16640	translationally controlled tumor protein		-2.65	7.15e-13	51.24	60.19	8.42	11.57
SPC_TRINITY_DN27110_c0_g1_i2	AT3G14420	Aldolase-type TIM barrel family protein		-2.65	8.2e-10	10.76	12.24	1.43	2.55
SPC_TRINITY_DN29254_c0_g2_i1	AT1G77120	alcohol dehydrogenase 1	YES	-2.65	9.84e-06	5.97	7.73	1.13	1.2
SPC_TRINITY_DN26135_c5_g3_i2	AT1G20030	Pathogenesis-related thaumatin superfamily protein		-2.65	5.27e-12	29.42	30.38	3.91	6.6
SPC_TRINITY_DN24547_c0_g1_i1	AT4G33040	Thioredoxin superfamily protein		-2.66	3.01e-05	9.64	18.58	3.05	1.88
SPC_TRINITY_DN18617_c0_g1_i1	AT3G45070	P-loop containing nucleoside triphosphate hydrolases superfamily protein		-2.66	6.81e-06	5.78	3.03	0.52	0.92
SPC_TRINITY_DN34114_c2_g2_i3	AT3G24520	heat shock transcription factor C1		-2.66	1.64e-06	4.62	7.17	0.86	1.11
SPC_TRINITY_DN30965_c5_g4_i5	AT1G62300	WRKY family transcription factor		-2.66	9.91e-06	2.95	1.79	0.29	0.48
SPC_TRINITY_DN31321_c0_g1_i1	AT1G52190	Major facilitator superfamily protein	YES	-2.66	8.98e-12	13.1	11.5	1.77	2.49
SPC_TRINITY_DN24402_c0_g2_i2	AT4G13840	HXXXD-type acyl-transferase family protein		-2.67	1.68e-08	39.09	42.24	9.36	4.3
SPC_TRINITY_DN28309_c2_g2_i1	AT2G23340	DREB and EAR motif protein 3	YES	-2.67	2.18e-09	27.25	21.56	3.48	5.06
SPC_TRINITY_DN31151_c0_g1_i3	AT1G68550	Integrase-type DNA-binding superfamily protein		-2.67	2.54e-13	12.31	13.22	1.9	2.48
SPC_TRINITY_DN29140_c1_g2_i1	AT4G38690	PLC-like phosphodiesterases superfamily protein		-2.68	3.15e-08	9.26	16.56	2.17	2.17
SPC_TRINITY_DN28451_c0_g1_i1	AT3G18270	cytochrome P450 family 77 subfamily A polypeptide 5 pseudogene		-2.68	1.2e-05	3.57	6.24	0.42	1.19
SPC_TRINITY_DN29985_c0_g8_i1	AT3G09440	Heat shock protein 70 (Hsp 70) family protein		-2.68	1.68e-06	9.02	6.04	0.59	1.88
SPC_TRINITY_DN28425_c0_g4_i1	AT2G19810	CCCH-type zinc finger family protein		-2.68	6.65e-07	6.8	6.71	1.41	0.84
SPC_TRINITY_DN26687_c2_g2_i3	AT1G75390	basic leucine-zipper 44		-2.68	8.19e-08	6.8	8.54	0.9	1.68
SPC_TRINITY_DN27296_c1_g17_i1	AT4G17870	Polyketide cyclase/dehydrase and lipid transport superfamily protein		-2.69	2.87e-06	8.8	4.76	1.4	0.76
SPC_TRINITY_DN33925_c0_g2_i2	AT3G14690	cytochrome P450 family 72 subfamily A polypeptide 15		-2.69	2.9e-05	6.32	19.29	2.71	1.35
SPC_TRINITY_DN34601_c2_g2_i3	AT1G23090	sulfate transporter 91	YES	-2.69	4.37e-07	16.48	46.21	4.56	5.79
SPC_TRINITY_DN31055_c0_g2_i1	AT4G10770	oligopeptide transporter 7		-2.7	8.94e-11	17.12	28.87	3.14	4.55
SPC_TRINITY_DN26685_c0_g1_i1	AT3G48510	unknown protein		-2.7	0.000276	3.58	6.07	0.64	0.87
SPC_TRINITY_DN26198_c0_g3_i3	AT3G54140	peptide transporter 1		-2.71	1.63e-11	22.95	37.48	4.34	5.75
SPC_TRINITY_DN28053_c1_g2_i1	AT3G09580	FAD/NAD(P)-binding oxidoreductase family protein		-2.71	6.09e-16	25.06	29.31	4.31	4.81
SPC_TRINITY_DN27967_c5_g1_i3	AT3G05500	Rubber elongation factor protein (REF)		-2.71	4.93e-13	687.76	1028.31	117.92	172.83
SPC_TRINITY_DN34434_c2_g4_i1	AT5G13750	zinc induced facilitator-like 1	YES	-2.72	8.55e-14	29.04	35.86	5.71	5.14
SPC_TRINITY_DN30660_c0_g3_i2	AT3G12490	cystatin B		-2.72	1.42e-07	18.19	9.1	2.05	2.37
SPC_TRINITY_DN32072_c1_g3_i2	AT1G77120	alcohol dehydrogenase 1	YES	-2.72	1.16e-07	8.27	8.02	1.02	1.63
SPC_TRINITY_DN34434_c2_g4_i3	AT5G13750	zinc induced facilitator-like 1	YES	-2.73	5.42e-11	93.84	114.47	24.55	14.45
SPC_TRINITY_DN30781_c2_g2_i7	AT4G16780	homeobox protein 2		-2.73	0.000443	7.66	1.28	0.63	0.63
SPC_TRINITY_DN25538_c0_g1_i4	AT2G27960	cyclin-dependent kinase-subunit 1		-2.73	3.01e-16	313.24	401.64	57.6	68.2
SPC_TRINITY_DN30895_c0_g1_i4	AT1G68570	Major facilitator superfamily protein	YES	-2.73	3.01e-12	23.43	36.15	4.17	5.66
SPC_TRINITY_DN25525_c2_g1_i3	AT5G65660	hydroxyproline-rich glycoprotein family protein		-2.74	2.4e-07	9.96	7.96	1.32	1.56
SPC_TRINITY_DN26020_c0_g1_i2	AT3G54260	TRICHOME BIREFRINGENCE-LIKE 36		-2.74	2.16e-11	15.49	15.73	1.9	3.18
SPC_TRINITY_DN28570_c0_g4_i2	AT5G43150	unknown protein		-2.75	2.51e-05	5.5	4.28	0.63	0.87
SPC_TRINITY_DN30746_c0_g1_i1	AT5G08240	unknown protein		-2.75	1.15e-05	6.66	4.17	0.41	1.25
SPC_TRINITY_DN26714_c3_g5_i1	AT5G59820	C2H2-type zinc finger family protein		-2.76	5.84e-06	12.12	22.8	3.93	1.45
SPC_TRINITY_DN28287_c2_g3_i5	AT4G17670	Protein of unknown function (DUF581)		-2.76	7.48e-20	128.47	138.3	22.04	21.57
SPC_TRINITY_DN27466_c1_g1_i8	AT5G47650	nudix hydrolase homolog 2	YES	-2.77	4.86e-09	7.71	11.48	1.19	1.85
SPC_TRINITY_DN30433_c1_g7_i1	AT4G22690	cytochrome P450 family 706 subfamily A polypeptide 1		-2.77	8.93e-09	13.6	18.9	2.11	3.12
SPC_TRINITY_DN25538_c0_g1_i6	AT2G27960	cyclin-dependent kinase-subunit 1		-2.77	3.47e-09	17.27	19.21	2.42	3.43
SPC_TRINITY_DN33239_c2_g4_i1	AT1G77210	sugar transporter 14		-2.77	5.69e-08	10.93	16	2.46	1.83
SPC_TRINITY_DN28837_c2_g4_i1	AT5G62150	peptidoglycan-binding LysM domain-containing protein		-2.78	0.000624	7.19	4.67	0.66	1.11
SPC_TRINITY_DN26789_c1_g1_i3	AT3G25070	RPM1 interacting protein 4		-2.79	1.25e-10	23.46	16.87	2.17	4.17
SPC_TRINITY_DN27296_c1_g6_i1	AT2G38310	PYR1-like 4		-2.79	0.000663	2.58	2.26	0.17	0.5
SPC_TRINITY_DN26879_c0_g1_i1	AT2G28630	3-ketoacyl-CoA synthase 12	YES	-2.79	0.000357	15.44	2.27	0.79	1.65
SPC_TRINITY_DN25400_c2_g2_i6	AT1G03130	photosystem I subunit D-2		-2.79	1.56e-06	28.39	12.51	2.05	4.27
SPC_TRINITY_DN20396_c0_g1_i1	AT1G52720	unknown protein		-2.8	1.37e-05	28.9	9.95	2.1	3.77
SPC_TRINITY_DN29291_c0_g1_i4	AT1G11260	sugar transporter 1		-2.8	7.16e-16	30.41	27.12	4.95	3.98
SPC_TRINITY_DN33045_c1_g5_i1	AT5G50200	nitrate transmembrane transporters		-2.82	2.29e-15	31.64	32	4.37	5.61
SPC_TRINITY_DN29868_c1_g1_i2	AT5G19140	Aluminium induced protein with YGL and LRDR motifs		-2.82	1.23e-12	42.07	30.35	6.46	4.72
SPC_TRINITY_DN27296_c1_g14_i1	AT4G17870	Polyketide cyclase/dehydrase and lipid transport superfamily protein		-2.82	4.29e-06	5.21	4.88	0.76	0.73
SPC_TRINITY_DN21817_c0_g2_i1	AT3G18560	unknown protein		-2.82	2.96e-06	3.79	5.83	0.68	0.74
SPC_TRINITY_DN32294_c3_g1_i4	AT2G27830	unknown protein	YES	-2.82	3.68e-08	12.61	7.41	1.44	1.56
SPC_TRINITY_DN29077_c0_g1_i2	AT4G12000	SNARE associated Golgi protein family	YES	-2.83	5.12e-15	18.46	18.26	2.55	3.12
SPC_TRINITY_DN26998_c0_g5_i1	AT5G55050	GDSL-like Lipase/Acylhydrolase superfamily protein		-2.84	0.000802	4.7	5.7	0.64	0.79
SPC_TRINITY_DN29743_c0_g1_i4	AT5G50180	Protein kinase superfamily protein		-2.84	4.18e-09	8.36	9.72	1.7	0.98
SPC_TRINITY_DN30781_c2_g2_i3	AT4G16780	homeobox protein 2		-2.84	1.82e-05	60.36	10.9	4.07	5.81
SPC_TRINITY_DN28600_c0_g1_i1	AT1G56600	galactil synthase 2		-2.84	4.2e-08	30.57	12.1	3.48	2.69
SPC_TRINITY_DN26438_c0_g1_i13	AT3G20300	Protein of unknown function (DUF3537)		-2.86	1e-09	10.39	20.93	2.24	2.39
SPC_TRINITY_DN19417_c0_g1_i1	AT3G16770	ethylene-responsive element binding protein		-2.86	6.23e-05	3.55	4.96	0.23	0.94
SPC_TRINITY_DN31507_c2_g5_i4	AT1G14920	GRAS family transcription factor family protein	YES	-2.86	2.35e-11	15.31	18.59	2.48	2.67
SPC_TRINITY_DN32456_c2_g3_i8	AT5G37600	glutamine synthase clone R1		-2.87	9.82e-15	285.03	274.48	29.87	54.49
SPC_TRINITY_DN35094_c1_g3_i2	AT4G38800	methylthioadesine nucleosidase 1		-2.87	1.1e-14	119.74	165.21	19.22	25.45
SPC_TRINITY_DN27430_c0_g1_i2	AT1G62660	Glycosyl hydrolases family 32 protein		-2.87	1.32e-05	1.82	2.67	0.21	0.4
SPC_TRINITY_DN24274_c0_g2_i1	AT1G53035	unknown protein		-2.87	7.41e-12	27.27	49.01	5.23	6.07
SPC_TRINITY_DN32094_c2_g1_i1	AT1G19180	jasmonate-zim-domain protein 1		-2.87	2.36e-12	50.43	47.61	5.01	9.79
SPC_TRINITY_DN32291_c1_g2_i1	AT2G02120	Scorpion toxin-like kttin superfamily protein	YES	-2.89	5.16e-10	129.79	66.64	16.97	14.3
SPC_TRINITY_DN34456_c4_g1_i1	AT5G64120	Peroxidase superfamily protein		-2.9	7.68e-06	42.58	17.21	1.55	6.62
SPC_TRINITY_DN30896_c0_g1_i2	AT5G62360	Plant invertase/pectin methylesterase inhibitor superfamily protein		-2.9	1.26e-07	20.12	11.07	1.71	2.74
SPC_TRINITY_DN28478_c0_g3_i1	AT5G64230	unknown protein		-2.91	4.72e-13	31.83	52.4	6.45	5.6
SPC_TRINITY_DN30781_c2_g2_i14	AT4G16780	homeobox protein 2		-2.91	6.2e-08	30.23	11.25	2.11	3.69
SPC_TRINITY_DN26420_c2_g9_i1	AT1G53840	pectin methylesterase 1		-2.91	6.5e-17	81.1	83.75	9.53	14.81
SPC_TRINITY_DN22830_c0_g1_i1	AT5G01750	Protein of unknown function (DUF567)		-2.92	1.26e-15	50.12	46.54	5.44	8.67
SPC_TRINITY_DN28186_c3_g3_i3	AT2G41430	dehydration-induced protein (ERD15)		-2.94	3.11e-08	47.36	14.89	3.84	4.5
SPC_TRINITY_DN31308_c0_g2_i1	AT2G23340	DREB and EAR motif protein 3	YES	-2.95	1.91e-11	74.26	43.18	5.91	10.56
SPC_TRINITY_DN31112_c1_g4_i6	AT2G19570	cytidine deaminase 1		-2.95	6.96e-06	6.26	7.92	0.91	0.98
SPC_TRINITY_DN29600_c1_g2_i4	AT1G14920	GRAS family transcription factor family protein	YES	-2.95	1.93e-14	14.76	11.52	1.39	2.3
SPC_TRINITY_DN29439_c2_g3_i1	AT1G10370	Glutathione S-transferase family protein	YES	-2.95	1.88e-06	5.72	6.36	0.76	0.87
SPC_TRINITY_DN32196_c5_g1_i2	AT4G40060	homeobox protein 16		-2.96	9.85e-13	14.61	18.8	1.78	2.91
SPC_TRINITY_DN30781_c2_g2_i5	AT4G16780	homeobox protein 2		-2.96	3.79e-08	36.87	13.12	2.44	4.21
SPC_TRINITY_DN30185_c0_g1_i7	AT4G12300	cytochrome P450 family 706 subfamily A polypeptide 4		-2.96	3.3e-15	10.71	12.19	1.69	1.47
SPC_TRINITY_DN31817_c0_g1_i9	AT1G76520	Auxin efflux carrier family protein		-2.96	1.98e-09	14.45	23.73	1.6	3.69
SPC_TRINITY_DN28249_c2_g4_i1	AT5G49560	Putative methyltransferase family protein		-2.97	2.84e-07	6.11	3.69	0.62	0.68
SPC_TRINITY_DN31549_c2_g3_i1	AT5G01880	RING/U-box superfamily protein		-2.97	1.69e-07	9.84	18.52	1.22	2.63
SPC_TRINITY_DN29440_c0_g1_i6	AT4G34230	cinnamyl alcohol dehydrogenase 5	YES	-2.97	3.72e-10	85.5	205.62	18.43	21.51
SPC_TRINITY_DN25245_c0_g3_i2	AT2G03760	sulphotransferase 12		-2.97	3.35e-05	21.03	7.29	0.56	3.01
SPC_TRINITY_DN23693_c1_g1_i1	AT5G62360	Plant invertase/pectin methylesterase inhibitor superfamily protein		-2.98	6.89e-09	29.94	13.48	2.54	3.31
SPC_TRINITY_DN26673_c2_g2_i1	AT5G05710	Pleckstrin homology (PH) domain superfamily protein		-2.98	6.53e-15	128.57	81.48	12.74	16.85
SPC_TRINITY_DN31458_c0_g2_i2	AT3G54700	phosphate transporter 1;7		-2.99	3.64e-21	107.97	135.26	15.8	17.74
SPC_TRINITY_DN30683_c3_g1_i4	AT3G08890	Protein of unknown function DUF538		-2.99	1.71e-22	251.96	231.72	30.48	38.25
SPC_TRINITY_DN30077_c2_g6_i1	AT3G08640	Protein of unknown function (DUF3411)		-2.99	2.36e-08	4.1	4.49	0.44	0.69
SPC_TRINITY_DN17321_c0_g1_i1	AT1G01430	TRICHOME BIREFRINGENCE-LIKE 25		-2.99	1.67e-05	1.83	1.65	0.22	0.2
SPC_TRINITY_DN26525_c1_g2_i3	AT1G19530	unknown protein		-3	3.73e-14	472.82	280.31	64.57	47.22
SPC_TRINITY_DN28985_c0_g5_i2	AT1G27930	Protein of unknown function (DUF579)		-3.02	3.65e-08	6.38	12.55	1.34	1.1
SPC_TRINITY_DN25494_c0_g1_i2	AT1G18010	Major facilitator superfamily protein		-3.03	9.5e-13	16.92	16.18	1.42	2.96
SPC_TRINITY_DN27867_c0_g2_i2	AT4G32800	Integrase-type DNA-binding superfamily protein		-3.04	9.1e-05	3.03	1.99	0.25	0.32
SPC_TRINITY_DN22042_c0_g1_i1	AT3G13310	Chaperone DnaJ-domain superfamily protein		-3.04	1.51e-10	14.79	26.89	2.62	2.86
SPC_TRINITY_DN24255_c1_g1_i6	AT2G42610	Protein of unknown function (DUF640)		-3.04	6.22e-07	13.93	30.59	1.47	4.22
SPC_TRINITY_DN26687_c1_g1_i7	AT1G75390	basic leucine-zipper 44		-3.04	2.32e-06	8.42	6.42	0.34	1.49
SPC_TRINITY_DN26966_c1_g2_i22	AT1G32700	PLATZ transcription factor family protein		-3.04	3.66e-15	13.24	16.54	2.1	1.81
SPC_TRINITY_DN2_c0_g1_i1	AT3G18280	Bifunctional inhibitor/lipid-transfer protein/seed storage 2S albumin superfamily protein		-3.05	2.98e-05	5.87	21.73	1.61	1.77
SPC_TRINITY_DN30683_c3_g1_i3	AT3G08890	Protein of unknown function DUF538		-3.05	7.45e-19	105.86	91.56	10.93	15.66
SPC_TRINITY_DN27649_c0_g5_i1	AT2G38310	PYR1-like 4		-3.05	2.52e-08	33.99	24.43	2.09	5.51
SPC_TRINITY_DN33873_c3_g2_i2	AT4G02050	sugar transporter protein 7		-3.07	4.25e-10	11.6	14.73	1.62	1.79
SPC_TRINITY_DN28478_c0_g3_i3	AT5G64230	unknown protein		-3.09	5.49e-17	38.48	44.25	6.07	4.33
SPC_TRINITY_DN27867_c0_g6_i1	AT4G32800	Integrase-type DNA-binding superfamily protein		-3.09	4.05e-14	15.54	17.86	1.95	2.35
SPC_TRINITY_DN27604_c0_g1_i1	AT4G18910	D26-like intrinsic protein 1;2		-3.09	2.05e-18	102.31	81.59	9.24	14.54
SPC_TRINITY_DN27322_c1_g4_i2	AT4G13830	DNAJ-like 20		-3.09	4.13e-20	46.91	43.06	5.58	6.18
SPC_TRINITY_DN27113_c0_g2_i1	AT3G50930	cytochrome BC1 synthesis		-3.09	2.38e-12	6.67	6.67	0.62	1.07
SPC_TRINITY_DN58885_c0_g1_i1	AT2G33590	NAD(P)-binding Rossmann-fold superfamily protein		-3.09	1.8e-08	17.84	11.36	0.92	2.68
SPC_TRINITY_DN28287_c2_g3_i6	AT4G17670	Protein of unknown function (DUF581)		-3.1	3.17e-23	180.49	153.07	18.18	24.65
SPC_TRINITY_DN27840_c0_g2_i1	AT4G03140	NAD(P)-binding Rossmann-fold superfamily protein		-3.11	9.29e-13	28	18.98	2.19	3.71
SPC_TRINITY_DN27378_c3_g1_i1	AT5G53160	regulatory components of ABA receptor 3		-3.12	5.89e-22	57.92	61.95	7.63	7.68
SPC_TRINITY_DN33045_c1_g3_i2	AT5G50200	nitrate transmembrane transporters		-3.13	1.94e-06	4.82	3.87	0.47	0.53
SPC_TRINITY_DN29868_c1_g1_i11	AT5G19140	Aluminium induced protein with YGL and LRDR motifs		-3.13	5.63e-20	29.29	28.78	3.71	3.57
SPC_TRINITY_DN32774_c2_g6_i1	AT2G03550	alpha/beta-Hydrolases superfamily protein	YES	-3.13	1.22e-12	29.57	37.72	2.66	5.68
SPC_TRINITY_DN32825_c1_g1_i6	AT3G61060	phloem protein 2-A13		-3.14	4.76e-10	29.79	48.66	2.74	6.83
SPC_TRINITY_DN1063_c0_g1_i3	AT1G76800	Vacuolar iron transporter (VIT) family protein		-3.14	1.68e-08	6.49	7.14	0.56	1.06
SPC_TRINITY_DN25746_c0_g4_i2	AT2G39710	Eukaryotic aspartyl protease family protein		-3.15	3.17e-10	4.24	6.4	0.63	0.63
SPC_TRINITY_DN27915_c0_g1_i5	AT3G09220	laccase 7		-3.16	1.97e-07	2.33	1.84	0.19	0.28
SPC_TRINITY_DN33990_c4_g2_i1	AT2G35470	unknown protein		-3.16	1.78e-08	22	12.75	1	3.04
SPC_TRINITY_DN34117_c0_g2_i2	AT1G63800	ubiquitin-conjugating enzyme 5		-3.17	5.7e-17	54.18	50.36	4.71	8.07
SPC_TRINITY_DN34561_c0_g2_i1	AT5G09620	Octicosapeptide/Phox/Bem1p family protein		-3.19	1.37e-12	30.88	30.73	2.21	5.08
SPC_TRINITY_DN23258_c0_g4_i1	AT4G28240	Wound-responsive family protein		-3.19	9.5e-13	217.59	111.5	24.44	16.6
SPC_TRINITY_DN32471_c2_g1_i2	AT5G66590	CAP (Cysteine-rich secretory proteins Antigen 5 and Pathogenesis-related 1 protein) superfamily protein		-3.2	2.55e-09	156.42	53.34	10.97	13.9
SPC_TRINITY_DN30584_c1_g1_i3	AT5G57660	CONSTANS-like 5	YES	-3.2	3.56e-07	3.18	4.07	0.24	0.56
SPC_TRINITY_DN29521_c1_g2_i4	AT4G33220	pectin methylesterase 44		-3.2	1.54e-12	36.68	23.86	2.16	4.86
SPC_TRINITY_DN32055_c4_g2_i2	AT4G20780	calmodulin like 42		-3.2	0.000387	1.79	1.34	0.09	0.2
SPC_TRINITY_DN30781_c2_g2_i13	AT4G16780	homeobox protein 2		-3.21	1.96e-06	31.99	5.79	1.6	2.33
SPC_TRINITY_DN22683_c0_g1_i1	AT3G16770	ethylene-responsive element binding protein		-3.21	0.00069	1.73	2.78	0.06	0.34
SPC_TRINITY_DN29217_c2_g4_i1	AT1G56220	Dormancy/auxin associated family protein		-3.21	5.22e-16	98.24	158.32	12.52	18
SPC_TRINITY_DN31113_c3_g2_i9	AT1G20380	Prolyl oligopeptidase family protein		-3.22	1.35e-05	1.39	2	0.27	0.06
SPC_TRINITY_DN29433_c3_g1_i1	AT4G13830	DNAJ-like 20		-3.23	1.17e-07	59.82	23.38	4.72	5.23
SPC_TRINITY_DN27981_c0_g1_i7	AT4G02050	sugar transporter protein 7		-3.23	7.81e-09	6.73	10.94	1.02	0.96
SPC_TRINITY_DN30885_c2_g2_i1	AT5G49480	Ca2+-binding protein 1		-3.24	7.8e-09	11.57	12.75	1.74	1
SPC_TRINITY_DN32456_c2_g3_i3	AT5G37600	glutamine synthase clone R1		-3.24	1.04e-24	266.12	244.56	25.04	35.15
SPC_TRINITY_DN27840_c0_g1_i1	AT4G03140	NAD(P)-binding Rossmann-fold superfamily protein		-3.24	8.1e-15	73.09	43.36	5.07	8.29
SPC_TRINITY_DN32456_c2_g1_i6	AT5G37600	glutamine synthase clone R1		-3.25	6.71e-26	183.14	183.67	17.7	24.71
SPC_TRINITY_DN28892_c2_g1_i7	AT4G12290	Copper amine oxidase family protein		-3.25	2.23e-14	5.71	6.8	0.54	0.86
SPC_TRINITY_DN32191_c0_g1_i6	AT2G45510	cytochrome P450 family 704 subfamily A polypeptide 2		-3.25	0.000457	5.89	10.33	1.47	0.17
SPC_TRINITY_DN31308_c1_g9_i1	AT2G23340	DREB and EAR motif protein 3	YES	-3.26	1.38e-08	14.86	16.81	2.45	1.14
SPC_TRINITY_DN27661_c2_g9_i3	AT1G56700	Peptidase C15 pyroglutamyl peptidase I-like		-3.26	3.1e-06	7.35	10.94	1.14	0.83
SPC_TRINITY_DN33916_c2_g4_i12	AT3G62290	ADP-ribosylation factor A1E		-3.27	1.38e-08	19	26.44	3.46	1.97
SPC_TRINITY_DN30493_c1_g2_i1	AT3G09440	Heat shock protein 70 (Hsp 70) family protein		-3.27	0.000423	2.55	1.55	0.19	0.17
SPC_TRINITY_DN25496_c0_g3_i1	AT1G62300	WRKY family transcription factor		-3.27	1.83e-05	1.63	1.61	0.08	0.23
SPC_TRINITY_DN26564_c0_g3_i1	AT1G34300	lectin protein kinase family protein		-3.27	8.55e-10	10.07	14.47	1.18	1.53
SPC_TRINITY_DN29600_c1_g2_i3	AT1G14920	GRAS family transcription factor family protein	YES	-3.27	7.01e-14	9.77	6.61	0.71	1.09
SPC_TRINITY_DN28220_c1_g3_i1	AT4G18210	purine permease 10		-3.28	9.86e-08	3.51	5.92	0.64	0.34
SPC_TRINITY_DN24195_c0_g1_i1	AT2G33590	NAD(P)-binding Rossmann-fold superfamily protein		-3.28	1.14e-13	8.31	10.08	0.88	1.15
SPC_TRINITY_DN32678_c2_g3_i1	AT1G32690	unknown protein		-3.28	5.28e-09	7.94	10.52	0.76	1.23
SPC_TRINITY_DN30673_c0_g8_i1	AT2G39700	expansin A4		-3.29	3.1e-12	10.09	9.79	1.09	1.07
SPC_TRINITY_DN32634_c6_g1_i1	AT5G65660	hydroxyproline-rich glycoprotein family protein		-3.3	9.41e-06	2.84	8.12	0.52	0.58
SPC_TRINITY_DN33862_c1_g4_i1	AT5G11070	unknown protein		-3.31	1.52e-17	25.95	28.59	3.26	2.75
SPC_TRINITY_DN34546_c1_g6_i2	AT1G68050	Integrase-type DNA-binding superfamily protein		-3.31	1.09e-12	37.07	53.92	5.48	5.14
SPC_TRINITY_DN34231_c3_g8_i1	AT1G52190	Major facilitator superfamily protein	YES	-3.31	0.000306	7.82	8.81	0.26	1.14
SPC_TRINITY_DN27531_c0_g2_i3	AT3G61430	plasma membrane intrinsic protein 1A		-3.33	1.08e-05	17.57	4.27	0.4	1.65
SPC_TRINITY_DN28382_c0_g4_i1	AT5G63180	Pectin lyase-like superfamily protein		-3.34	6.39e-13	209.3	86.72	13	18.04
SPC_TRINITY_DN30584_c1_g1_i2	AT5G57660	CONSTANS-like 5	YES	-3.34	2.75e-22	294.22	224.39	31.22	24.03
SPC_TRINITY_DN28186_c3_g3_i4	AT1G74670	Gibberellin-regulated family protein		-3.34	1.48e-20	38.37	25.18	3.51	3.17
SPC_TRINITY_DN27300_c2_g1_i2	AT4G30410	sequence-specific DNA binding transcription factors		-3.35	3.38e-07	8.77	3.54	0.32	0.84
SPC_TRINITY_DN27322_c1_g4_i3	AT4G13830	DNAJ-like 20		-3.35	3.05e-13	11.34	7.61	0.81	1.15
SPC_TRINITY_DN29217_c2_g1_i6	AT1G56220	Dormancy/auxin associated family protein		-3.35	1.22e-16	624.21	324.68	46.86	56.72
SPC_TRINITY_DN33727_c1_g3_i2	AT1G26560	beta glucosidase 40		-3.35	1.1e-16	7.7	8.05	0.72	0.93
SPC_TRINITY_DN23624_c1_g1_i2	AT2G39510	dulin MtN21 /EamA-like transporter family protein		-3.36	2.51e-07	3.3	2.17	0.21	0.31
SPC_TRINITY_DN29593_c0_g2_i2	AT2G31360	16:0delta9 desaturase 2		-3.36	5.52e-18	15.88	12.37	1.3	1.66
SPC_TRINITY_DN26695_c2_g2_i2	AT5G64410	oligopeptide transporter 4		-3.37	7.91e-06	7.21	4.46	0.26	0.82
SPC_TRINITY_DN32533_c0_g2_i2	AT5G06860	polygalacturonase inhibiting protein 1		-3.37	7.95e-14	12.31	16.86	1.69	1.34
SPC_TRINITY_DN29651_c0_g1_i1	AT5G14700	NAD(P)-binding Rossmann-fold superfamily protein		-3.39	1.75e-08	5.27	3.84	0.32	0.55
SPC_TRINITY_DN28425_c0_g1_i1	AT2G19810	CCCH-type zinc finger family protein		-3.39	1.22e-13	6.34	8.47	0.88	0.59
SPC_TRINITY_DN31470_c0_g2_i1	AT1G68550	Integrase-type DNA-binding superfamily protein		-3.39	3.08e-19	32.09	27.91	2.75	3.53
SPC_TRINITY_DN26695_c2_g1_i2	AT5G64410	oligopeptide transporter 4		-3.4	2.13e-07	6.93	3.66	0.18	0.81
SPC_TRINITY_DN27230_c2_g1_i1	AT5G64920	COP1-interacting protein 8		-3.41	2.64e-24	44.01	48.68	5.07	4.45
SPC_TRINITY_DN25224_c0_g2_i2	AT5G19440	NAD(P)-binding Rossmann-fold superfamily protein		-3.41	1.66e-07	3.07	8.39	0.6	0.46
SPC_TRINITY_DN26956_c0_g2_i1	AT2G02950	phytochrome kinase substrate 1		-3.41	5.16e-11	16.72	7.66	0.81	1.57
SPC_TRINITY_DN26695_c2_g1_i1	AT5G64410	oligopeptide transporter 4		-3.42	6.23e-05	6.61	3.14	0.44	0.38
SPC_TRINITY_DN25224_c0_g1_i1	AT5G19440	NAD(P)-binding Rossmann-fold superfamily protein		-3.42	1.12e-10	6.3	5.89	0.38	0.8
SPC_TRINITY_DN33266_c1_g2_i2	AT1G79530	basic leucine-zipper 44		-3.42	0.000251	1.22	1.51	0.04	0.17
SPC_TRINITY_DN30872_c2_g3_i3	AT1G32700	PLATZ transcription factor family protein		-3.42	6.42e-05	1.56	1.71	0.17	0.12
SPC_TRINITY_DN27969_c1_g3_i1	AT1G69530	expansin A1		-3.44	1.22e-09	31.11	21.33	1.05	3.95
SPC_TRINITY_DN24956_c0_g1_i2	AT3G51430	Calcium-dependent phosphotriesterase superfamily protein		-3.45	1.1e-18	16.39	12.13	1.29	1.51
SPC_TRINITY_DN26490_c5_g1_i1	AT2G36830	gamma toplast intrinsic protein		-3.45	7.88e-07	5.55	2.24	0.19	0.49
SPC_TRINITY_DN25227_c0_g1_i1	AT2G22500	uncoupling protein 5		-3.45	2.44e-17	48.46	63.18	3.85	7.23
SPC_TRINITY_DN23453_c0_g2_i1	AT2G22420	Peroxidase superfamily protein		-3.45	2.76e-14	10.73	11.25	1.22	0.92
SPC_TRINITY_DN30637_c0_g2_i1	AT4G18700	CBL-interacting protein kinase 12		-3.46	4.83e-16	11.71	16.51	1.07	1.69
SPC_TRINITY_DN26198_c0_g3_i5	AT3G54140	peptide transporter 1		-3.46	5.6e-19	22.58	29.34	1.89	3.22
SPC_TRINITY_DN27349_c0_g1_i1	AT1G62710	beta vacuolar processing enzyme		-3.46	4.43e-12	13.06	28.77	2.3	1.64
SPC_TRINITY_DN24547_c0_g2_i1	AT4G33040	Thioredoxin superfamily protein		-3.49	6.24e-19	35.16	46.45	4.15	3.86
SPC_TRINITY_DN27124_c5_g2_i1	AT1G26920	unknown protein		-3.49	8.38e-25	102.02	118.46	8.75	12.87
SPC_TRINITY_DN17012_c0_g1_i1	AT1G10370	Glutathione S-transferase family protein	YES	-3.49	8.73e-05	6.19	1.83	0.13	0.47
SPC_TRINITY_DN26029_c5_g2_i2	AT3G62650	unknown protein		-3.5	1.42e-05	8.07	3.53	0.41	0.53
SPC_TRINITY_DN21563_c0_g1_i2	AT3G18280	Bifunctional inhibitor/lipid-transfer protein/seed storage 2S albumin superfamily protein		-3.5	1.45e-17	98.04	69.89	6.86	9.88
SPC_TRINITY_DN32094_c2_g3_i1	AT1G19180	jasmonate-zim-domain protein 1		-3.5	1.3e-14	21.4	14.24	1.32	2.03
SPC_TRINITY_DN32072_c1_g1_i8	AT1G77120	alcohol dehydrogenase 1	YES	-3.51	7.75e-11	10.23	10.09	0.82	1.05
SPC_TRINITY_DN26790_c1_g1_i8	AT1G72510	Protein of unknown function (DUF1677)		-3.51	2.38e-17	15.72	20.44	1.6	1.82
SPC_TRINITY_DN32031_c3_g5_i2	AT1G67750	Pectate lyase family protein		-3.51	1.06e-11	66.97	29.5	3.01	5.89
SPC_TRINITY_DN27616_c1_g3_i3	AT5G18130	unknown protein		-3.52	1.11e-14	28.94	18.05	1.6	2.77
SPC_TRINITY_DN26198_c0_g1_i1	AT3G54140	peptide transporter 1		-3.52	8.31e-26	16.86	16.49	1.46	1.7
SPC_TRINITY_DN13735_c0_g1_i1	AT1G32690	unknown protein		-3.52	5.01e-07	5.14	3.95	0.49	0.27
SPC_TRINITY_DN24706_c0_g1_i1	AT1G19670	chlorophyllase 1	YES	-3.52	9.77e-09	12.31	4.76	0.48	0.99
SPC_TRINITY_DN30782_c0_g3_i2	AT1G34300	lectin protein kinase family protein		-3.53	1.45e-10	4.42	3.6	0.28	0.42
SPC_TRINITY_DN22876_c0_g1_i2	AT5G01750	Protein of unknown function (DUF567)		-3.54	1.69e-05	4.47	2.68	0.13	0.41
SPC_TRINITY_DN26816_c1_g4_i8	AT4G37370	cytochrome P450 family 81 subfamily D polypeptide 8		-3.54	1.11e-16	22.69	41.02	3.01	2.82
SPC_TRINITY_DN29600_c1_g1_i2	AT5G64120	Peroxidase superfamily protein		-3.56	2.18e-07	84.58	39.01	1.55	8.84
SPC_TRINITY_DN27841_c7_g2_i1	AT3G53990	Adenine nucleotide alpha hydrolases-like superfamily protein		-3.57	8.83e-23	36.16	36.26	3.31	3.41
SPC_TRINITY_DN29326_c0_g1_i1	AT5G50200	nitrate transmembrane transporters		-3.58	3.89e-18	158.25	85.17	9.47	12.71
SPC_TRINITY_DN25321_c0_g1_i2	AT3G11090	LOB domain-containing protein 21		-3.58	1.57e-08	15.09	9.84	0.42	1.66
SPC_TRINITY_DN30738_c0_g1_i5	AT1G30900	VACUOLAR SORTING RECEPTOR 6		-3.58	2.72e-21	29.67	46.85	3.25	3.61
SPC_TRINITY_DN32634_c6_g1_i2	AT5G65660	hydroxyproline-rich glycoprotein family protein		-3.59	4.38e-11	14.07	33.82	1.89	2.27
SPC_TRINITY_DN29824_c1_g2_i6	AT4G37370	cytochrome P450 family 81 subfamily D polypeptide 8		-3.61	0.000609	0.85	0.52	0.05	0.02
SPC_TRINITY_DN33278_c1_g4_i6	AT4G12300	cytochrome P450 family 706 subfamily A polypeptide 4		-3.63	6.38e-20	79.97	85.42	5.93	9.22
SPC_TRINITY_DN29841_c1_g2_i5	AT4G23820	Pectin lyase-like superfamily protein		-3.64	2.63e-32	46.05	43.93	3.38	4.46
SPC_TRINITY_DN27113_c0_g1_i1	AT3G50930	cytochrome BC1 synthesis		-3.64	4.52e-17	11.18	7.82	0.84	0.76
SPC_TRINITY_DN29985_c0_g2_i7	AT3G09440	Heat shock protein 70 (Hsp 70) family protein		-3.64	6.47e-13	16.17	19.82	0.75	2.28
SPC_TRINITY_DN29171_c1_g2_i1	AT2G36220	unknown protein		-3.67	1.32e-12	6.33	6.83	0.58	0.49
SPC_TRINITY_DN26564_c0_g2_i1	AT1G34300	lectin protein kinase family protein		-3.67	1.5e-10	18.04	20.77	2.18	1.15
SPC_TRINITY_DN26559_c1_g1_i3	AT1G69490	NAC-like activated by AP3/PI		-3.68	1.49e-09	14.69	12.51	1.67	0.44
SPC_TRINITY_DN26816_c1_g4_i3	AT4G37370	cytochrome P450 family 81 subfamily D polypeptide 8		-3.7	2.22e-06	1.34	1.96	0.05	0.18
SPC_TRINITY_DN33278_c1_g3_i2	AT4G12300	cytochrome P450 family 706 subfamily A polypeptide 4		-3.72	1.64e-31	60.91	61.95	5.27	4.9
SPC_TRINITY_DN25250_c0_g3_i4	AT2G17840	Senescence/dehydration-associated protein-related	YES	-3.72	1.1e-10	3.53	5.42	0.24	0.43
SPC_TRINITY_DN26022_c1_g4_i3	AT5G64260	EXORDIUM like 2	YES	-3.73	2.4e-09	87.83	278.8	19.79	7.31
SPC_TRINITY_DN22683_c0_g2_i1	AT3G16770	ethylene-responsive element binding protein		-3.74	2.02e-12	17.73	46.64	2.45	2.58
SPC_TRINITY_DN30746_c1_g1_i1	AT5G01880	RING/U-box superfamily protein		-3.75	2.7e-18	169.23	179.26	8.5	19.59
SPC_TRINITY_DN32191_c0_g1_i1	AT2G45510	cytochrome P450 family 704 subfamily A polypeptide 2		-3.79	3.15e-09	3.65	6.43	0.5	0.2
SPC_TRINITY_DN26186_c1_g7_i1	AT1G01500	Erythronate-4-phosphate dehydrogenase family protein		-3.81	3.49e-05	3.6	5.55	0.45	0.1
SPC_TRINITY_DN21827_c0_g1_i1	AT1G71750	Hypoxanthine-guanine phosphoribosyltransferase		-3.83	3.51e-17	17.98	21.7	1.62	1.38
SPC_TRINITY_DN26124_c3_g6_i1	AT3G62960	Thioredoxin superfamily protein		-3.84	6.91e-05	2.8	13.08	0.14	0.71
SPC_TRINITY_DN34547_c4_g1_i15	AT3G09020	alpha 14-glycosyltransferase family protein		-3.84	3.32e-06	1.46	1.26	0.14	0.02
SPC_TRINITY_DN32129_c2_g5_i1	AT5G65760	Serine carboxypeptidase S28 family protein		-3.86	0.000331	0.52	1.13	0	0.07
SPC_TRINITY_DN29521_c1_g1_i2	AT4G25260	Plant invertase/pectin methylesterase inhibitor superfamily protein		-3.86	3.94e-10	12.91	12.28	0.31	1.42
SPC_TRINITY_DN25012_c0_g1_i2	AT2G21970	stress enhanced protein 2		-3.86	1.39e-13	12.41	26.66	1.53	1.26
SPC_TRINITY_DN25597_c2_g2_i3	AT1G15380	Lactoylglutathione lyase / glyoxalase I family protein		-3.86	2.38e-13	81.83	28.55	4.47	3.21
SPC_TRINITY_DN34084_c0_g6_i1	AT1G72510	Protein of unknown function (DUF1677)		-3.87	1.17e-12	10.22	7.07	0.4	0.8
SPC_TRINITY_DN17469_c0_g1_i1	AT1G52720	unknown protein		-3.87	1.27e-10	29.08	13.92	1.08	1.93
SPC_TRINITY_DN27296_c1_g7_i1	AT3G49780	phytosulfokine 4 precursor		-3.88	9.02e-17	108.42	218.32	15.51	10.39
SPC_TRINITY_DN22516_c0_g1_i1	AT1G73630	EF hand calcium-binding protein family		-3.88	1.61e-15	19.87	12.99	0.97	1.36
SPC_TRINITY_DN29672_c1_g1_i3	AT2G21180	unknown protein		-3.89	3.83e-13	30.79	81.62	3.95	4.08
SPC_TRINITY_DN30647_c2_g1_i1	AT3G06390	Uncharacterised protein family (UPF0497)		-3.91	2.97e-05	3.11	2.31	0.15	0.13
SPC_TRINITY_DN27915_c0_g2_i1	AT3G09220	laccase 7		-3.92	0.00046	1.26	0.92	0	0.08
SPC_TRINITY_DN33276_c2_g6_i2	AT4G24780	Pectin lyase-like superfamily protein		-3.93	7.76e-12	65.18	54.52	2.09	6.34
SPC_TRINITY_DN26896_c0_g1_i3	AT2G40610	expansin A8		-3.93	1.35e-07	41.88	6.71	0.79	2.11
SPC_TRINITY_DN26345_c0_g2_i1	AT3G25640	Protein of unknown function DUF617		-3.94	1.07e-10	8.37	6.69	0.39	0.58
SPC_TRINITY_DN22232_c0_g2_i1	AT5G06510	nuclear factor Y subunit A10		-3.95	0.000173	2.59	1.27	0	0.16
SPC_TRINITY_DN24863_c0_g3_i2	AT3G05500	Rubber elongation factor protein (REF)		-3.95	2.95e-28	107.15	145.79	7.76	10.32
SPC_TRINITY_DN28600_c0_g1_i3	AT1G56600	galactil synthase 2		-3.96	2.68e-15	22.98	18.58	1.94	0.76
SPC_TRINITY_DN25239_c1_g4_i1	AT1G51090	Heavy metal transport/detoxification superfamily protein	YES	-3.96	6.72e-21	27.6	24.02	1.14	2.39
SPC_TRINITY_DN25525_c2_g1_i11	AT5G65660	hydroxyproline-rich glycoprotein family protein		-3.97	2.59e-13	18.76	12.6	0.69	1.36
SPC_TRINITY_DN30345_c5_g1_i2	AT5G51830	pfkB-like carbohydrate kinase family protein		-3.97	2.06e-06	1.48	3.17	0.15	0.1
SPC_TRINITY_DN43310_c0_g1_i1	AT1G72820	Mitochondrial substrate carrier family protein		-3.98	4.53e-09	3.04	4.04	0.15	0.27
SPC_TRINITY_DN25321_c0_g2_i1	AT3G11090	LOB domain-containing protein 21		-3.99	2.64e-11	12.72	12.1	0.3	1.25
SPC_TRINITY_DN27687_c2_g1_i2	AT1G69870	nitrate transporter 1.7		-3.99	1.47e-31	42.2	55.21	3	3.64
SPC_TRINITY_DN32055_c3_g1_i1	AT4G20780	calmodulin like 42		-4	8.84e-29	40.34	42.77	2.78	2.92
SPC_TRINITY_DN33975_c1_g2_i1	AT3G15210	ethylene responsive element binding factor 4		-4	1.46e-23	46.55	45.49	3.14	3.26
SPC_TRINITY_DN32050_c3_g1_i11	AT3G16240	delta toplast integral protein		-4.01	1.34e-09	110.45	22.24	2.45	5.47
SPC_TRINITY_DN22522_c0_g1_i1	AT5G48540	receptor-like protein kinase-related family protein		-4.02	6.07e-06	2.48	3.38	0.06	0.22
SPC_TRINITY_DN23873_c0_g3_i1	AT2G31090	unknown protein		-4.03	2.22e-31	113	119.65	8.45	7.94
SPC_TRINITY_DN26896_c0_g2_i1	AT1G69530	expansin A1		-4.03	3.22e-13	602.83	227.49	18.32	37.19
SPC_TRINITY_DN25496_c0_g2_i2	AT1G62300	WRKY family transcription factor		-4.03	7.26e-08	1.68	2.8	0.11	0.13
SPC_TRINITY_DN30896_c0_g1_i5	AT5G62360	Plant invertase/pectin methylesterase inhibitor superfamily protein		-4.04	7.31e-07	8.86	3.33	0.34	0.31
SPC_TRINITY_DN32698_c3_g4_i1	AT1G01490	Heavy metal transport/detoxification superfamily protein		-4.04	9.93e-09	10.4	7.33	0.56	0.48
SPC_TRINITY_DN30782_c0_g3_i3	AT1G34300	lectin protein kinase family protein		-4.07	5.04e-23	11.72	12.61	0.78	0.75
SPC_TRINITY_DN27322_c1_g1_i2	AT4G13830	DNAJ-like 20		-4.08	4.03e-29	21.05	21.55	1.4	1.3
SPC_TRINITY_DN29014_c3_g2_i1	AT1G51700	DOF zinc finger protein 1	YES	-4.08	8.62e-19	16.34	14.65	1.16	0.77
SPC_TRINITY_DN32698_c3_g3_i1	AT1G01490	Heavy metal transport/detoxification superfamily protein		-4.08	3.45e-07	15.65	3.53	0.41	0.58
SPC_TRINITY_DN32031_c3_g4_i8	AT1G67750	Pectate lyase family protein		-4.09	1.14e-13	20.55	15.69	0.44	1.73
SPC_TRINITY_DN29301_c0_g4_i1	AT1G01500	Erythronate-4-phosphate dehydrogenase family protein		-4.09	4.82e-05	2	5.5	0.31	0
SPC_TRINITY_DN30789_c2_g1_i2	AT4G36670	Major facilitator superfamily protein		-4.12	1.22e-08	4.86	1.68	0.13	0.21
SPC_TRINITY_DN19211_c0_g1_i1	AT4G14130	xyloglucan endotransglucosylase/hydrolase 15		-4.17	0.000133	2.65	1.42	0	0.12
SPC_TRINITY_DN29985_c0_g2_i1	AT3G09440	Heat shock protein 70 (Hsp 70) family protein		-4.17	1.41e-27	25	16.98	1.07	1.41
SPC_TRINITY_DN30208_c0_g1_i1	AT5G67480	BTB and TAZ domain protein 4		-4.18	6.82e-12	16.28	68.87	2.34	2.27
SPC_TRINITY_DN32456_c2_g1_i9	AT5G37600	glutamine synthase clone R1		-4.19	7.42e-30	148.96	175.38	6.82	12.32
SPC_TRINITY_DN18265_c0_g1_i1	AT4G37300	maternal effect embryo arrest 59		-4.2	7.76e-05	1.72	2.33	0.07	0.06
SPC_TRINITY_DN27969_c1_g1_i1	AT1G69530	expansin A1		-4.2	1.1e-26	100.72	58.95	4.03	5.3
SPC_TRINITY_DN30896_c0_g1_i8	AT5G62360	Plant invertase/pectin methylesterase inhibitor superfamily protein		-4.21	8.17e-10	32.07	7.71	1.07	0.94
SPC_TRINITY_DN30459_c2_g5_i1	AT5G64410	oligopeptide transporter 4		-4.23	0.000367	2.78	2.14	0	0.1
SPC_TRINITY_DN26438_c0_g5_i1	AT3G20300	Protein of unknown function (DUF3537)		-4.23	2.29e-23	11.81	16.36	0.65	0.94
SPC_TRINITY_DN27969_c1_g1_i3	AT1G69530	expansin A1		-4.24	1.88e-16	131.41	47.49	3.6	6.04
SPC_TRINITY_DN34715_c2_g1_i1	AT4G33040	Thioredoxin superfamily protein		-4.25	1.75e-12	7.87	12.68	0.54	0.54
SPC_TRINITY_DN22806_c0_g1_i1	AT5G18600	Thioredoxin superfamily protein		-4.28	8.64e-06	4.88	5.43	0.14	0.24
SPC_TRINITY_DN30965_c5_g6_i1	AT1G62300	WRKY family transcription factor		-4.28	5.7e-05	0.82	0.84	0	0.05
SPC_TRINITY_DN24821_c0_g2_i3	AT3G16770	ethylene-responsive element binding protein		-4.3	1.41e-29	104.07	104.68	3.97	7.52
SPC_TRINITY_DN27765_c4_g4_i1	AT4G33040	Thioredoxin superfamily protein		-4.31	3.18e-17	111.85	301.37	10.2	12.46
SPC_TRINITY_DN29521_c1_g1_i1	AT4G25260	Plant invertase/pectin methylesterase inhibitor superfamily protein		-4.32	7.89e-09	5.35	3.03	0.15	0.22
SPC_TRINITY_DN28786_c1_g6_i3	AT1G59960	NAD(P)-linked oxidoreductase superfamily protein		-4.35	3.63e-07	2.86	7.77	0.23	0.2
SPC_TRINITY_DN31994_c0_g2_i1	AT5G06510	nuclear factor Y subunit A10		-4.36	8.1e-18	11.1	24.49	0.94	0.82
SPC_TRINITY_DN27731_c1_g5_i2	AT3G06390	Uncharacterised protein family (UPF0497)		-4.36	4.66e-36	44.88	47.42	2.34	2.55
SPC_TRINITY_DN28151_c0_g1_i3	AT2G38940	phosphate transporter 1;4		-4.36	7.63e-50	190.61	177.12	8.49	10.98
SPC_TRINITY_DN30459_c2_g3_i3	AT5G64410	oligopeptide transporter 4		-4.39	1.67e-18	18.21	22.51	0.48	1.53
SPC_TRINITY_DN34171_c3_g1_i1	AT2G26110	Protein of unknown function (DUF761)		-4.41	3.04e-27	21.8	17.89	1.09	0.87
SPC_TRINITY_DN30789_c2_g1_i3	AT4G36670	Major facilitator superfamily protein		-4.45	4.97e-10	26.99	5.62	0.96	0.32
SPC_TRINITY_DN27296_c1_g4_i3	AT3G49780	phytosulfokine 4 precursor		-4.45	1.79e-17	46.28	95.22	4.55	2.32
SPC_TRINITY_DN27489_c3_g1_i2	AT3G18280	Bifunctional inhibitor/lipid-transfer protein/seed storage 2S albumin superfamily protein		-4.45	3.23e-06	3.16	40.12	0.57	0.91
SPC_TRINITY_DN29214_c2_g1_i8	AT2G21620	Adenine nucleotide alpha hydrolases-like superfamily protein		-4.45	3.25e-26	32.62	50.24	2.1	1.94
SPC_TRINITY_DN30781_c2_g2_i17	AT4G16780	homeobox protein 2		-4.46	9.75e-14	51.39	12.72	1.27	1.52
SPC_TRINITY_DN28012_c5_g6_i1	AT3G50440	methyl esterase 10		-4.46	1.38e-05	2.23	1.73	0.06	0.05
SPC_TRINITY_DN25227_c0_g2_i1	AT2G22500	uncoupling protein 5		-4.46	9.17e-30	64.12	92.02	2.86	4.76
SPC_TRINITY_DN19562_c1_g1_i1	AT4G36020	cold shock domain protein 1		-4.47	1.54e-05	0.8	0.67	0.04	0
SPC_TRINITY_DN28211_c3_g1_i2	AT2G20370	Exostosin family protein		-4.47	3.53e-08	1.1	2.03	0.04	0.07
SPC_TRINITY_DN24862_c0_g3_i1	AT2G36430	Plant protein of unknown function (DUF247)		-4.49	2.53e-06	1.45	1.6	0.09	0
SPC_TRINITY_DN24121_c0_g2_i1	AT2G45180	Bifunctional inhibitor/lipid-transfer protein/seed storage 2S albumin superfamily protein		-4.5	2.42e-18	604.43	290.52	11.34	29.49
SPC_TRINITY_DN26559_c1_g1_i2	AT1G69490	NAC-like activated by AP3/PI		-4.5	9.12e-12	6.82	7.47	0.45	0.15
SPC_TRINITY_DN12427_c0_g1_i1	AT4G12320	cytochrome P450 family 706 subfamily A polypeptide 6		-4.51	4.65e-07	1.07	2.11	0.05	0.05
SPC_TRINITY_DN32549_c3_g4_i1	AT1G78830	Curculin-like (manse-binding) lectin family protein		-4.51	9.83e-11	5.99	3.73	0.22	0.16
SPC_TRINITY_DN29096_c1_g6_i1	AT3G46670	UDP-glucosyl transferase 76E11		-4.52	2.78e-06	1.74	0.71	0.02	0.04
SPC_TRINITY_DN20834_c0_g1_i2	AT3G11430	glycerol-3-phosphate acyltransferase 5		-4.52	8.2e-05	1.11	1.05	0	0.04
SPC_TRINITY_DN28892_c2_g1_i3	AT4G12290	Copper amine oxidase family protein		-4.54	6.24e-49	47.45	46.51	2.23	2.09
SPC_TRINITY_DN30152_c1_g1_i12	AT1G04240	AUX/IAA transcriptional regulator family protein	YES	-4.54	1.08e-06	6.34	1.87	0.13	0.12
SPC_TRINITY_DN27058_c3_g3_i3	AT2G45180	Bifunctional inhibitor/lipid-transfer protein/seed storage 2S albumin superfamily protein		-4.55	3.03e-55	890.48	988.08	44.2	44.02
SPC_TRINITY_DN29369_c1_g3_i1	AT1G01470	Late embryogenesis abundant protein	YES	-4.56	2.99e-11	10.39	6.88	0.32	0.35
SPC_TRINITY_DN27636_c3_g1_i1	AT4G13830	DNAJ-like 20		-4.57	1.93e-08	2.01	1.38	0.05	0.07
SPC_TRINITY_DN24863_c0_g2_i2	AT3G05500	Rubber elongation factor protein (REF)		-4.57	1.05e-22	15.82	22.47	0.82	0.85
SPC_TRINITY_DN24413_c0_g1_i1	AT4G14580	CBL-interacting protein kinase 4		-4.59	0.000864	1.04	11.47	0	0.04
SPC_TRINITY_DN22331_c0_g1_i2	AT4G19170	nine-cis-epoxycaroteid dioxygenase 4		-4.62	1.2e-16	16.97	6.7	0.32	0.61
SPC_TRINITY_DN21758_c0_g1_i2	AT1G53180	unknown protein		-4.64	6.54e-06	2.1	4.58	0.08	0.07
SPC_TRINITY_DN24751_c0_g2_i2	AT5G01750	Protein of unknown function (DUF567)		-4.65	3.97e-20	22.32	16.83	1.06	0.53
SPC_TRINITY_DN59192_c0_g1_i1	AT5G40770	prohibitin 3		-4.7	0.000311	0.9	0.88	0	0
SPC_TRINITY_DN30991_c0_g1_i20	AT5G37600	glutamine synthase clone R1		-4.72	3.78e-34	829.75	1416.07	37.79	52.95
SPC_TRINITY_DN32050_c3_g1_i5	AT3G16240	delta toplast integral protein		-4.72	2.22e-19	189.23	89.64	2.84	7.87
SPC_TRINITY_DN28005_c1_g1_i2	AT4G33070	Thiamine pyrophosphate dependent pyruvate decarboxylase family protein		-4.73	1.81e-12	5.13	2.24	0.16	0.11
SPC_TRINITY_DN32798_c0_g2_i2	AT4G23990	cellulose synthase like G3		-4.74	5.62e-13	1.81	1.81	0.07	0.05
SPC_TRINITY_DN28985_c0_g5_i1	AT1G27930	Protein of unknown function (DUF579)		-4.77	2.09e-17	18.29	37.71	1.43	0.58
SPC_TRINITY_DN24876_c0_g1_i2	AT1G18400	BR enhanced expression 1		-4.77	5.76e-08	9.96	1.65	0.19	0.13
SPC_TRINITY_DN24606_c0_g2_i1	AT2G42690	alpha/beta-Hydrolases superfamily protein		-4.78	6.47e-10	16.44	3.09	0.11	0.47
SPC_TRINITY_DN28425_c0_g1_i3	AT2G19810	CCCH-type zinc finger family protein		-4.79	2.18e-29	14.14	14.49	0.6	0.47
SPC_TRINITY_DN27731_c1_g1_i4	AT3G06390	Uncharacterised protein family (UPF0497)		-4.86	4.37e-52	979.27	732.53	28.21	36.51
SPC_TRINITY_DN25123_c0_g1_i1	AT2G38290	ammonium transporter 2		-4.86	1.09e-32	14.56	14.03	0.46	0.56
SPC_TRINITY_DN26814_c1_g2_i1	AT1G71695	Peroxidase superfamily protein		-4.9	4.76e-09	3.18	2.06	0.07	0.06
SPC_TRINITY_DN29868_c1_g2_i1	AT5G19140	Aluminium induced protein with YGL and LRDR motifs		-4.92	1.63e-28	57.73	31.69	1.16	1.9
SPC_TRINITY_DN21419_c0_g1_i1	AT2G25625	unknown protein		-4.92	8.56e-10	35.85	6.08	0.83	0.29
SPC_TRINITY_DN28786_c0_g1_i1	AT1G59960	NAD(P)-linked oxidoreductase superfamily protein		-4.97	9.6e-05	2.61	2.43	0	0
SPC_TRINITY_DN34888_c3_g3_i2	AT2G38640	Protein of unknown function (DUF567)		-4.98	7.36e-51	62.98	59.1	2.02	2.15
SPC_TRINITY_DN24203_c0_g2_i4	AT5G59480	Haloacid dehalogenase-like hydrolase (HAD) superfamily protein		-4.99	7.97e-23	19.59	13.38	0.59	0.45
SPC_TRINITY_DN28595_c0_g2_i2	AT3G58710	WRKY DNA-binding protein 69	YES	-5	2.31e-16	15.29	10.81	0.54	0.24
SPC_TRINITY_DN20762_c1_g1_i1	AT1G17180	glutathione S-transferase TAU 25		-5.01	1.82e-23	24.26	22.34	0.98	0.5
SPC_TRINITY_DN30076_c2_g2_i1	AT3G50740	UDP-glucosyl transferase 72E1		-5.04	2.93e-07	4.29	6.58	0	0.21
SPC_TRINITY_DN22522_c0_g1_i2	AT5G48540	receptor-like protein kinase-related family protein		-5.05	3.9e-06	1.39	2.71	0.05	0
SPC_TRINITY_DN29868_c1_g2_i3	AT5G19140	Aluminium induced protein with YGL and LRDR motifs		-5.06	3.6e-53	1051.29	760.92	25.86	33.85
SPC_TRINITY_DN25123_c0_g6_i1	AT2G38290	ammonium transporter 2		-5.06	6.04e-29	15.93	22.22	0.38	0.79
SPC_TRINITY_DN22091_c0_g1_i1	AT4G19170	nine-cis-epoxycaroteid dioxygenase 4		-5.07	6.16e-05	1.06	1.1	0	0
SPC_TRINITY_DN26685_c0_g4_i1	AT5G50360	unknown protein		-5.09	9.88e-17	5.72	10.61	0.17	0.28
SPC_TRINITY_DN34484_c0_g2_i1	AT4G31580	serine/arginine-rich 22		-5.09	2.35e-06	1.59	2.01	0.04	0
SPC_TRINITY_DN22526_c0_g1_i1	AT2G42610	Protein of unknown function (DUF640)		-5.12	4.04e-12	4.8	9.91	0.21	0.14
SPC_TRINITY_DN30459_c2_g3_i2	AT5G64410	oligopeptide transporter 4		-5.13	1.23e-23	8.51	12.26	0.15	0.44
SPC_TRINITY_DN27430_c0_g1_i5	AT1G62660	Glycosyl hydrolases family 32 protein		-5.13	3.83e-07	64.05	309.77	4.12	2.14
SPC_TRINITY_DN31715_c4_g4_i1	AT4G11650	osmotin 34		-5.14	4.56e-05	1.98	3.41	0	0
SPC_TRINITY_DN71113_c0_g1_i1	AT5G58070	temperature-induced lipocalin	YES	-5.15	4.23e-05	1.41	2.19	0	0
SPC_TRINITY_DN34888_c3_g7_i1	AT2G38640	Protein of unknown function (DUF567)		-5.2	6.76e-51	95.47	81.03	2.21	2.92
SPC_TRINITY_DN31103_c0_g4_i1	AT5G25190	Integrase-type DNA-binding superfamily protein		-5.22	5.31e-14	19	7.13	0.18	0.43
SPC_TRINITY_DN2794_c0_g1_i1	AT3G15850	fatty acid desaturase 5		-5.22	2.93e-05	0.68	0.72	0	0
SPC_TRINITY_DN29140_c1_g3_i2	AT4G38690	PLC-like phosphodiesterases superfamily protein		-5.23	4.71e-34	26.84	22.87	0.47	0.89
SPC_TRINITY_DN24821_c0_g5_i2	AT3G16770	ethylene-responsive element binding protein		-5.23	3.15e-72	1432.15	1356.77	37.23	45.6
SPC_TRINITY_DN22516_c0_g2_i1	AT1G73630	EF hand calcium-binding protein family		-5.23	4.76e-32	46.2	26.92	0.89	1.09
SPC_TRINITY_DN27616_c1_g5_i2	AT3G03870	unknown protein		-5.24	4.84e-69	243.31	272.59	6.87	7.88
SPC_TRINITY_DN26345_c0_g2_i2	AT3G25640	Protein of unknown function DUF617		-5.25	4e-08	5.49	3.1	0.07	0.06
SPC_TRINITY_DN27731_c1_g12_i1	AT3G06390	Uncharacterised protein family (UPF0497)		-5.25	4.66e-36	46.08	65.3	1.33	1.75
SPC_TRINITY_DN30896_c0_g3_i2	AT5G62360	Plant invertase/pectin methylesterase inhibitor superfamily protein		-5.26	7.33e-07	3.54	2.69	0.07	0
SPC_TRINITY_DN31693_c1_g1_i1	AT2G21130	Cyclophilin-like peptidyl-prolyl cis-trans isomerase family protein		-5.28	2.14e-05	2.2	2.17	0	0
SPC_TRINITY_DN24056_c0_g2_i2	AT4G12520	Bifunctional inhibitor/lipid-transfer protein/seed storage 2S albumin superfamily protein		-5.3	3.38e-22	200.55	106.97	1.84	5.99
SPC_TRINITY_DN31103_c0_g1_i2	AT5G25190	Integrase-type DNA-binding superfamily protein		-5.31	6.89e-07	4.84	2.4	0.08	0
SPC_TRINITY_DN28293_c1_g1_i1	AT3G18280	Bifunctional inhibitor/lipid-transfer protein/seed storage 2S albumin superfamily protein		-5.34	1.72e-09	10.12	21.38	0.21	0.34
SPC_TRINITY_DN33237_c0_g2_i2	AT1G01490	Heavy metal transport/detoxification superfamily protein		-5.35	3.15e-14	10.99	13.41	0.28	0.24
SPC_TRINITY_DN35912_c0_g1_i1	AT5G03690	Aldolase superfamily protein		-5.36	1.52e-05	1.83	0.93	0	0
SPC_TRINITY_DN24413_c0_g2_i1	AT4G14580	CBL-interacting protein kinase 4		-5.36	1.72e-16	6.15	7.62	0.12	0.18
SPC_TRINITY_DN27765_c4_g3_i1	AT4G33040	Thioredoxin superfamily protein		-5.38	8.18e-06	14.27	96.17	0.65	0.17
SPC_TRINITY_DN24821_c0_g1_i1	AT3G16770	ethylene-responsive element binding protein		-5.39	2.89e-18	43.17	74.24	2.23	0.42
SPC_TRINITY_DN29439_c2_g6_i1	AT1G10370	Glutathione S-transferase family protein	YES	-5.4	4.08e-07	2.25	4.76	0.07	0
SPC_TRINITY_DN26896_c0_g1_i5	AT2G40610	expansin A8		-5.42	6.85e-11	21.82	2.9	0.26	0.16
SPC_TRINITY_DN32055_c3_g2_i1	AT4G20780	calmodulin like 42		-5.53	4.51e-37	125.51	102.88	1.52	3.62
SPC_TRINITY_DN21422_c0_g1_i1	AT4G01610	Cysteine proteinases superfamily protein		-5.58	4.38e-06	1.72	1.21	0	0
SPC_TRINITY_DN20241_c0_g1_i2	AT1G10585	basic helix-loop-helix (bHLH) DNA-binding superfamily protein		-5.6	4.3e-06	4.06	1.67	0	0
SPC_TRINITY_DN27035_c5_g1_i2	AT3G46670	UDP-glucosyl transferase 76E11		-5.62	2.54e-12	2.75	4.98	0.09	0.03
SPC_TRINITY_DN30167_c6_g1_i1	AT3G29240	Protein of unknown function (DUF179)		-5.62	2.37e-22	34.77	12.1	0.39	0.49
SPC_TRINITY_DN24821_c0_g4_i1	AT3G16770	ethylene-responsive element binding protein		-5.64	2.08e-36	73.57	106.53	2.43	1.24
SPC_TRINITY_DN27430_c0_g1_i1	AT1G12240	Glycosyl hydrolases family 32 protein		-5.69	1.93e-12	2.08	4.36	0.05	0.04
SPC_TRINITY_DN23000_c0_g3_i2	AT3G49780	phytosulfokine 4 precursor		-5.75	1.81e-12	26.73	52.92	0	1.06
SPC_TRINITY_DN52865_c0_g1_i1	AT5G59240	Ribosomal protein S8e family protein		-5.79	1.19e-06	2.9	3.33	0	0
SPC_TRINITY_DN27834_c4_g6_i2	AT1G75390	basic leucine-zipper 44		-5.83	2.53e-27	43.64	113.98	0.91	1.8
SPC_TRINITY_DN21667_c0_g1_i1	AT2G46680	homeobox 7		-5.84	1.32e-06	1.67	6.06	0	0
SPC_TRINITY_DN27731_c1_g11_i1	AT3G06390	Uncharacterised protein family (UPF0497)		-5.85	3.92e-40	43.79	35.45	0.63	0.77
SPC_TRINITY_DN24094_c1_g1_i2	AT1G67360	Rubber elongation factor protein (REF)		-5.85	1.14e-40	21.19	22.36	0.3	0.47
SPC_TRINITY_DN26687_c1_g2_i1	AT1G75390	basic leucine-zipper 44		-5.88	7.38e-09	2.38	4.19	0.05	0
SPC_TRINITY_DN29593_c0_g3_i1	AT2G31360	16:0delta9 desaturase 2		-5.9	9.56e-46	35.24	31.37	0.71	0.42
SPC_TRINITY_DN23258_c0_g2_i1	AT4G28240	Wound-responsive family protein		-5.99	3.6e-11	20.84	11.01	0.17	0.14
SPC_TRINITY_DN26998_c0_g1_i1	AT5G55050	GDSL-like Lipase/Acylhydrolase superfamily protein		-6	4.24e-31	26.14	23.63	0.21	0.53
SPC_TRINITY_DN28211_c3_g1_i1	AT2G20370	Exostosin family protein		-6.12	5.64e-10	1.71	1.96	0.02	0
SPC_TRINITY_DN28186_c3_g6_i1	AT1G74670	Gibberellin-regulated family protein		-6.12	3.68e-21	29.02	22.7	0.1	0.53
SPC_TRINITY_DN27058_c3_g5_i1	AT1G62510	Bifunctional inhibitor/lipid-transfer protein/seed storage 2S albumin superfamily protein		-6.18	1.07e-40	110.85	62.35	0.84	1.56
SPC_TRINITY_DN26998_c0_g2_i1	AT5G55050	GDSL-like Lipase/Acylhydrolase superfamily protein		-6.19	3.23e-10	16.63	13.83	0	0.16
SPC_TRINITY_DN24056_c0_g1_i2	AT1G62510	Bifunctional inhibitor/lipid-transfer protein/seed storage 2S albumin superfamily protein		-6.22	5.53e-16	9.4	16.92	0.07	0.19
SPC_TRINITY_DN26896_c0_g1_i2	AT2G40610	expansin A8		-6.27	6.48e-28	78.1	40.78	0.24	1.18
SPC_TRINITY_DN21688_c0_g1_i1	AT1G79530	basic leucine-zipper 44		-6.35	2.81e-08	2.74	2.03	0	0
SPC_TRINITY_DN29394_c2_g6_i1	AT1G46768	related to AP2 1	YES	-6.37	4.06e-28	32.6	40.86	0.18	0.62
SPC_TRINITY_DN23700_c0_g1_i1	AT1G02305	Cysteine proteinases superfamily protein		-6.45	1.85e-08	3.72	1.52	0	0
SPC_TRINITY_DN56451_c0_g1_i1	AT4G01610	Cysteine proteinases superfamily protein		-6.52	8.78e-09	4.15	2.52	0	0
SPC_TRINITY_DN29095_c0_g1_i12	AT1G02305	Cysteine proteinases superfamily protein		-6.55	7.96e-09	4.25	2.04	0	0
SPC_TRINITY_DN22677_c0_g1_i1	AT5G01790	unknown protein		-6.59	2.35e-14	14.13	22.41	0	0.21
SPC_TRINITY_DN22186_c0_g2_i1	AT1G62710	beta vacuolar processing enzyme		-6.59	4.46e-09	2.76	2.04	0	0
SPC_TRINITY_DN27616_c1_g5_i4	AT5G18130	unknown protein		-6.65	1.84e-63	71.06	49.74	0.56	0.65
SPC_TRINITY_DN2293_c0_g1_i1	AT3G57490	Ribosomal protein S5 family protein		-6.65	2.41e-12	6.37	7.21	0.06	0
SPC_TRINITY_DN27058_c3_g5_i2	AT1G62510	Bifunctional inhibitor/lipid-transfer protein/seed storage 2S albumin superfamily protein		-7	4.66e-68	2992.61	3096.15	15.5	33.75
SPC_TRINITY_DN27104_c3_g2_i2	AT2G03430	Ankyrin repeat family protein		-7.06	9.35e-11	2.36	3.31	0	0
SPC_TRINITY_DN22339_c0_g1_i1	AT4G11650	osmotin 34		-7.08	7.12e-11	6.46	5.84	0	0
SPC_TRINITY_DN20163_c0_g1_i1	AT1G47710	Serine protease inhibitor (SERPIN) family protein	YES	-7.15	3.57e-11	4.5	3.58	0	0
SPC_TRINITY_DN22149_c0_g2_i1	AT3G50740	UDP-glucosyl transferase 72E1		-7.24	3.73e-11	1.71	4.95	0	0
SPC_TRINITY_DN29869_c1_g1_i1	AT1G62660	Glycosyl hydrolases family 32 protein		-7.31	6.96e-35	34.26	132.21	0.48	0.43
SPC_TRINITY_DN26345_c0_g1_i2	AT3G25640	Protein of unknown function DUF617		-7.34	9.51e-16	9.74	12.7	0	0.05
SPC_TRINITY_DN29095_c0_g1_i4	AT1G02305	Cysteine proteinases superfamily protein		-7.39	9.47e-12	8.5	2.81	0	0
SPC_TRINITY_DN28051_c4_g1_i1	AT1G67750	Pectate lyase family protein		-7.53	3.13e-29	61.08	102.56	0.47	0.26
SPC_TRINITY_DN26770_c2_g8_i2	AT5G17210	Protein of unknown function (DUF1218)	YES	-7.68	2.11e-40	47.2	64.5	0.19	0.28
SPC_TRINITY_DN32167_c0_g2_i4	AT5G17860	calcium exchanger 7		-9	2.34e-20	9.72	12.37	0	0

## Sheet: Table S4
Table S4. Differentially expressed transcripts homologous to the Arabidopsis cold-regulated (COR) genes in Sphagneticola trilobata when temperature decreased from 30°C to 16°C
Transcript ID	Homologs in Arabidopsis	Description	CBFs regulon	16°C/30°C. Log2(FC)	FDR	TMM (30°C)		TMM (16°C)
						Replicate1	Replicate2	Replicate1	Replicate2
SPT_TRINITY_DN26426_c0_g3_i4	AT5G02560	histone H2A 12		-7.37	8.72e-36	101.99	91.4	0.14	0.45
SPT_TRINITY_DN26484_c0_g4_i8	AT3G45070	P-loop containing nucleoside triphosphate hydrolases superfamily protein		-6.5	3.19e-34	95.31	111.01	0.8	0.61
SPT_TRINITY_DN31541_c0_g1_i1	AT5G66590	CAP (Cysteine-rich secretory proteins, Antigen 5,and Pathogenesis-related 1 protein) superfamily protein,		-6.17	1.62e-21	21.76	20.41	0.06	0.19
SPT_TRINITY_DN22141_c1_g1_i7	AT1G32100	pinoresinol reductase 1		-6.12	6.72e-21	64.38	23.14	0.09	0.5
SPT_TRINITY_DN24628_c1_g4_i2	AT1G01490	Heavy metal transport/detoxification superfamily protein		-5.26	1.4e-09	4.34	4.43	0	0
SPT_TRINITY_DN25913_c1_g1_i4	AT2G42690	alpha/beta-Hydrolases superfamily protein		-5.21	6.22e-09	1.28	4.98	0	0
SPT_TRINITY_DN32706_c0_g1_i3	AT2G30600	BTB/POZ domain-containing protein		-4.69	1.46e-07	2.94	9.58	0	0.08
SPT_TRINITY_DN26484_c0_g6_i2	AT1G18590	sulfotransferase 17		-4.37	4.18e-14	33.6	33.51	1.61	0.69
SPT_TRINITY_DN25507_c3_g1_i2	AT2G39050	hydroxyproline-rich glycoprotein family protein		-4.34	2.51e-09	5.9	7.51	0.29	0.05
SPT_TRINITY_DN27719_c1_g1_i3	AT4G34590	G-box binding factor 6		-4.26	1.21e-05	1.85	1.4	0	0
SPT_TRINITY_DN27857_c0_g1_i4	AT5G23660	homolog of Medicago truncatula MTN3		-4.26	4.85e-09	4.68	3.59	0.11	0.12
SPT_TRINITY_DN14731_c0_g1_i1	AT3G62700	multidrug resistance-associated protein 10		-4.22	1.68e-05	4.1	6.98	0	0
SPT_TRINITY_DN32706_c0_g1_i1	AT2G30600	BTB/POZ domain-containing protein		-4.21	7.78e-09	61.19	407.16	8.64	6.29
SPT_TRINITY_DN25472_c1_g1_i3	AT5G01750	Protein of unknown function (DUF567)		-4.1	2.71e-12	29.84	18.6	0.8	1.26
SPT_TRINITY_DN32706_c0_g3_i4	AT2G30600	BTB/POZ domain-containing protein		-3.86	3.08e-07	13.01	65.04	1.94	1.27
SPT_TRINITY_DN22707_c2_g7_i1	AT4G26600	S-adenosyl-L-methionine-dependent methyltransferases superfamily protein		-3.74	2.38e-05	3.51	8.4	0.27	0.1
SPT_TRINITY_DN24317_c0_g3_i1	AT4G24220	NAD(P)-binding Rossmann-fold superfamily protein	YES	-3.7	5.37e-06	1.82	3.06	0.06	0.13
SPT_TRINITY_DN20293_c0_g1_i3	AT5G40450	unknown protein		-3.68	1.29e-06	3.08	12.4	0.33	0.39
SPT_TRINITY_DN23340_c0_g1_i1	AT2G44130	Galactose oxidase/kelch repeat superfamily protein		-3.59	7.88e-06	4.99	10.72	0.44	0.29
SPT_TRINITY_DN27012_c2_g2_i2	AT1G47710	Serine protease inhibitor (SERPIN) family protein	YES	-3.59	5.33e-05	3.3	2	0.17	0
SPT_TRINITY_DN32706_c0_g4_i6	AT2G30600	BTB/POZ domain-containing protein		-3.53	3.29e-06	28.39	192.79	7.45	4.64
SPT_TRINITY_DN26742_c0_g1_i3	AT4G27450	Aluminium induced protein with YGL and LRDR motifs		-3.5	1.25e-05	6.31	26.56	0.33	1.4
SPT_TRINITY_DN31284_c1_g12_i3	AT5G37600	glutamine synthase clone R1		-3.49	7.24e-06	15.53	40.27	1.66	1.27
SPT_TRINITY_DN31130_c0_g2_i4	AT5G49360	beta-xylosidase 1		-3.46	1.55e-05	3.83	22.61	0.32	1.11
SPT_TRINITY_DN27857_c0_g4_i2	AT5G23660	homolog of Medicago truncatula MTN3		-3.44	4.19e-05	22.14	30.47	0.74	1.61
SPT_TRINITY_DN21281_c5_g1_i3	AT3G03920	H/ACA ribonucleoprotein complex, subunit Gar1/Naf1 protein,		-3.41	1.7e-05	11.26	5.62	0.51	0.43
SPT_TRINITY_DN30621_c0_g1_i5	AT2G18700	trehalose phosphatase/synthase 11		-3.38	2.27e-05	2.56	4.47	0.06	0.36
SPT_TRINITY_DN32610_c0_g1_i1	AT3G27020	YELLOW STRIPE like 6		-3.28	1.33e-05	5.41	8.97	0.47	0.51
SPT_TRINITY_DN27106_c0_g1_i5	AT4G16780	homeobox protein 2		-3.27	8.28e-08	5.64	4.56	0.27	0.55
SPT_TRINITY_DN32706_c0_g3_i1	AT2G30600	BTB/POZ domain-containing protein		-3.25	1.25e-05	11.72	66.22	3.15	2.41
SPT_TRINITY_DN22960_c0_g1_i1	AT4G31500	,cytochrome P450, family 83, subfamily B, polypeptide 1,		-3.19	3.05e-11	15.49	13.03	1.07	1.58
SPT_TRINITY_DN20211_c0_g2_i3	AT4G26220	S-adenosyl-L-methionine-dependent methyltransferases superfamily protein		-3.14	3.89e-07	32.27	12.14	1.79	2.1
SPT_TRINITY_DN30339_c1_g2_i2	AT2G38870	,Serine protease inhibitor, potato inhibitor I-type family protein,		-3.09	0.000174	514.51	1508.82	17.8	137.04
SPT_TRINITY_DN24479_c0_g1_i11	AT3G55610	delta 1-pyrroline-5-carboxylate synthase 2		-3.08	0.000317	3.12	16.5	0.95	0.42
SPT_TRINITY_DN22240_c0_g3_i7	AT3G06390	Uncharacterised protein family (UPF0497)		-3.05	4.47e-06	51.71	15.97	3.85	2.24
SPT_TRINITY_DN24929_c3_g2_i1	AT3G48100	response regulator 5		-3.05	0.000563	26.94	18.38	1.89	0.83
SPT_TRINITY_DN22133_c0_g3_i1	AT5G13930	Chalcone and stilbene synthase family protein	YES	-2.99	0.000168	5.37	1.95	0.29	0.31
SPT_TRINITY_DN28071_c1_g1_i3	AT2G41430	dehydration-induced protein (ERD15)		-2.98	0.000339	10.61	2.38	0.49	0.53
SPT_TRINITY_DN23164_c0_g1_i6	AT4G02075	RING/FYVE/PHD zinc finger superfamily protein		-2.94	0.000364	2.47	6.81	0.4	0.38
SPT_TRINITY_DN25472_c1_g4_i1	AT5G01750	Protein of unknown function (DUF567)		-2.91	0.000806	3.71	17.52	0.71	1.05
SPT_TRINITY_DN24638_c2_g1_i5	AT3G54400	Eukaryotic aspartyl protease family protein	YES	-2.88	0.000841	1.83	2.72	0.22	0.17
SPT_TRINITY_DN27249_c0_g1_i4	AT4G02880	unknown protein		-2.87	0.000881	3.08	8.72	0.6	0.41
SPT_TRINITY_DN28238_c1_g2_i4	AT5G56850	unknown protein		-2.84	0.000715	1.9	13.64	0.64	0.77
SPT_TRINITY_DN23396_c0_g1_i3	AT4G38840	SAUR-like auxin-responsive protein family		-2.76	2.15e-05	6.42	7.47	0.81	0.84
SPT_TRINITY_DN24155_c0_g3_i4	AT4G16770	2-oxoglutarate (2OG) and Fe(II)-dependent oxygenase superfamily protein		-2.76	0.000713	4.08	10.77	0.98	0.53
SPT_TRINITY_DN25472_c1_g5_i1	AT5G01750	Protein of unknown function (DUF567)		-2.76	4.58e-05	7.52	15.13	1.3	1.33
SPT_TRINITY_DN23492_c0_g1_i1	AT1G68190	B-box zinc finger family protein		-2.73	0.000193	3.76	10.9	0.53	1.15
SPT_TRINITY_DN28766_c1_g1_i5	AT1G11530	C-terminal cysteine residue is changed to a serine 1		-2.68	7.77e-06	11.51	17.42	1.35	2.43
SPT_TRINITY_DN25184_c2_g2_i1	AT3G51860	cation exchanger 3		-2.65	9.54e-06	10.27	13.83	0.93	2.27
SPT_TRINITY_DN22417_c1_g2_i2	AT1G74670	Gibberellin-regulated family protein		-2.54	7.19e-06	17.94	29.06	3.12	3.97
SPT_TRINITY_DN26682_c3_g1_i3	AT2G44740	cyclin p4;1		-2.51	1.63e-05	13.8	9.22	1.31	2.11
SPT_TRINITY_DN32338_c0_g3_i3	AT1G43670	Inositol monophosphatase family protein		-2.49	0.000169	6.85	13.36	1.39	1.56
SPT_TRINITY_DN27547_c1_g1_i1	AT2G01420	Auxin efflux carrier family protein		-2.26	7.71e-05	11.53	12.69	2.27	2.17
SPT_TRINITY_DN23529_c0_g5_i3	AT4G13830	DNAJ-like 20		-2.03	0.000147	13.68	15.01	2.96	3.41
SPT_TRINITY_DN26659_c0_g3_i2	AT3G61060	phloem protein 2-A13		2.05	0.000169	2.19	1.5	8.69	8.13
SPT_TRINITY_DN21636_c0_g1_i3	AT4G09670	Oxidoreductase family protein		2.12	9.2e-06	4.51	4.62	23.38	19.73
SPT_TRINITY_DN25234_c0_g1_i1	AT3G17470	Ca2+-activated RelA/spot homolog		2.12	0.00054	2.53	1.35	11.45	7.52
SPT_TRINITY_DN26376_c0_g2_i2	AT5G58620	zinc finger (CCCH-type) family protein	YES	2.17	5.01e-05	1.8	1.61	9	8.11
SPT_TRINITY_DN32187_c2_g2_i6	AT2G38820	Protein of unknown function (DUF506)		2.17	0.000159	1.63	3.2	11.9	12.73
SPT_TRINITY_DN31999_c0_g2_i5	AT2G36580	Pyruvate kinase family protein		2.2	0.000929	3.02	1.67	17.45	7.86
SPT_TRINITY_DN32159_c0_g1_i7	AT4G33950	Protein kinase superfamily protein		2.21	0.000114	4.04	2.13	19	12.72
SPT_TRINITY_DN23002_c2_g1_i5	AT4G17670	Protein of unknown function (DUF581)		2.28	2.81e-07	9.33	8.36	45.82	47.37
SPT_TRINITY_DN27873_c1_g2_i10	AT5G15650	reversibly glycosylated polypeptide 2		2.3	1.08e-05	5.59	3.19	20.08	27.78
SPT_TRINITY_DN22227_c1_g1_i2	AT5G56350	Pyruvate kinase family protein		2.31	1.17e-06	11.46	9.63	67.03	47.99
SPT_TRINITY_DN27145_c0_g2_i6	AT3G20240	Mitochondrial substrate carrier family protein		2.32	3.69e-05	28.86	12.2	121.12	111.71
SPT_TRINITY_DN26659_c0_g2_i2	AT2G45740	peroxin 11D		2.33	3.41e-05	6.14	3.57	34.96	19.66
SPT_TRINITY_DN22890_c0_g1_i2	AT3G52990	Pyruvate kinase family protein		2.34	0.000286	2.43	6.43	29.45	25.05
SPT_TRINITY_DN32128_c1_g1_i1	AT3G23810	S-adenosyl-l-homocysteine (SAH) hydrolase 2		2.34	2.86e-05	72.74	30.25	294.3	299.21
SPT_TRINITY_DN26726_c0_g4_i4	AT5G48250	B-box type zinc finger protein with CCT domain		2.4	0.000206	0.62	0.58	4.57	2.97
SPT_TRINITY_DN26333_c2_g1_i5	AT1G43580	Sphingomyelin synthetase family protein		2.44	0.000337	5.06	7.57	28.9	53.36
SPT_TRINITY_DN28350_c0_g1_i2	AT4G17090	chloroplast beta-amylase		2.44	3.72e-05	4.37	8.99	53.29	31.43
SPT_TRINITY_DN22966_c0_g1_i4	AT1G44820	Peptidase M20/M25/M40 family protein		2.47	6.74e-07	6.08	3.41	28.77	29.59
SPT_TRINITY_DN30223_c0_g1_i10	AT3G46970	alpha-glucan phosphorylase 2		2.47	7.19e-07	30.28	21.8	198.89	119.19
SPT_TRINITY_DN23529_c0_g3_i1	AT4G13830	DNAJ-like 20		2.48	6.14e-05	5.62	2.32	25.5	27.61
SPT_TRINITY_DN25621_c0_g1_i1	AT4G33470	histone deacetylase 14		2.49	8.98e-05	2.92	1.05	15.51	10.75
SPT_TRINITY_DN22227_c1_g2_i1	AT5G56350	Pyruvate kinase family protein		2.5	4.19e-07	6.62	9.63	58.91	44.26
SPT_TRINITY_DN29105_c2_g5_i1	AT5G65660	hydroxyproline-rich glycoprotein family protein		2.5	1.67e-05	3.88	2.82	17.89	27.35
SPT_TRINITY_DN30396_c1_g2_i3	AT5G20380	phosphate transporter 4;5		2.51	2.37e-06	1.61	2.23	13.64	11.28
SPT_TRINITY_DN25178_c0_g2_i2	AT5G10730	NAD(P)-binding Rossmann-fold superfamily protein		2.53	1.23e-05	1.74	1.76	15.24	8.12
SPT_TRINITY_DN28475_c0_g1_i3	AT2G32190	unknown protein		2.56	1.25e-05	1.3	1.64	9.74	11.02
SPT_TRINITY_DN29186_c0_g2_i6	AT1G19670	chlorophyllase 1	YES	2.57	0.000365	10.38	2.33	34.02	62.42
SPT_TRINITY_DN30930_c0_g6_i2	AT3G61580	Fatty acid/sphingolipid desaturase		2.59	1.75e-05	2.63	1.49	17.27	12.26
SPT_TRINITY_DN29122_c0_g1_i9	AT1G33780	Protein of unknown function (DUF179)		2.63	0.000155	3.4	1.88	31.26	9.54
SPT_TRINITY_DN22600_c0_g1_i2	AT1G70900	unknown protein		2.64	4.8e-05	10.65	12.37	135.35	41.07
SPT_TRINITY_DN25408_c1_g5_i3	AT2G21970	stress enhanced protein 2		2.64	9.74e-05	69.53	44.45	712.56	192.71
SPT_TRINITY_DN31999_c0_g2_i4	AT2G36580	Pyruvate kinase family protein		2.68	4.36e-06	2.02	4.65	27.02	24.43
SPT_TRINITY_DN28894_c1_g2_i4	AT3G14420	Aldolase-type TIM barrel family protein		2.69	1.97e-09	33.04	26.68	248.01	174.48
SPT_TRINITY_DN22268_c0_g1_i4	AT5G05410	DRE-binding protein 2A		2.71	0.000135	0.58	0.33	4.88	2.78
SPT_TRINITY_DN28097_c0_g1_i6	AT3G24190	Protein kinase superfamily protein		2.73	6.19e-06	8.16	3.26	57.57	32.02
SPT_TRINITY_DN25675_c1_g1_i3	AT1G18590	sulfotransferase 17		2.75	3.57e-06	7.1	3.13	46.39	38.31
SPT_TRINITY_DN32936_c1_g2_i4	AT1G17050	solanesyl diphosphate synthase 2		2.75	2.32e-08	11.32	6.08	70.1	61.44
SPT_TRINITY_DN24565_c0_g2_i1	AT4G22756	sterol C4-methyl oxidase 1-2		2.79	0.000179	123.38	23.43	805.19	446.23
SPT_TRINITY_DN27528_c1_g6_i3	AT3G12490	cystatin B		2.8	5.44e-08	6.34	5.43	59.03	36.86
SPT_TRINITY_DN19328_c0_g1_i2	AT3G62040	Haloacid dehalogenase-like hydrolase (HAD) superfamily protein		2.81	0.000132	0.77	0.32	6.8	3.39
SPT_TRINITY_DN27984_c0_g1_i2	AT1G64970	gamma-tocopherol methyltransferase		2.82	2.22e-06	1.45	0.97	12.07	8.84
SPT_TRINITY_DN28423_c0_g1_i7	AT5G47390	myb-like transcription factor family protein		2.86	8.17e-05	0.23	0.44	3.5	3.23
SPT_TRINITY_DN25977_c0_g2_i5	AT1G20030	Pathogenesis-related thaumatin superfamily protein		2.87	1.46e-10	6.22	7.31	60.97	50.04
SPT_TRINITY_DN28939_c1_g2_i6	AT4G18210	purine permease 10		2.88	5.29e-06	1.77	0.79	9.77	13.66
SPT_TRINITY_DN29105_c2_g3_i1	AT5G65660	hydroxyproline-rich glycoprotein family protein		2.89	2.2e-06	2.58	1.07	19.83	13.36
SPT_TRINITY_DN30930_c0_g6_i1	AT3G61580	Fatty acid/sphingolipid desaturase		2.91	9.57e-05	4.11	0.8	32.64	18.66
SPT_TRINITY_DN24761_c0_g1_i6	AT3G05500	Rubber elongation factor protein (REF)		2.92	0.000121	0.56	0.22	3.41	4.99
SPT_TRINITY_DN22212_c1_g1_i3	AT1G71000	Chaperone DnaJ-domain superfamily protein		2.96	2.28e-07	4.96	2.69	38.56	35.12
SPT_TRINITY_DN21338_c0_g1_i3	AT4G37300	maternal effect embryo arrest 59		2.98	3.25e-11	34.77	21.48	266.19	229.82
SPT_TRINITY_DN25833_c1_g1_i4	AT3G10110	Mitochondrial import inner membrane translocase subunit Tim17/Tim22/Tim23 family protein		3.01	4.8e-06	0.5	0.51	6.43	4.33
SPT_TRINITY_DN27396_c0_g1_i1	AT3G02690	nodulin MtN21 /EamA-like transporter family protein		3.01	0.000235	0.6	1.34	18.43	7.07
SPT_TRINITY_DN27932_c1_g2_i2	AT1G59580	mitogen-activated protein kinase homolog 2		3.03	0.000153	1.37	0.21	12.4	6.74
SPT_TRINITY_DN26659_c0_g3_i1	AT3G61060	phloem protein 2-A13		3.17	3.54e-10	3.97	2.07	34.62	28.83
SPT_TRINITY_DN28796_c1_g4_i1	AT1G02820	Late embryogenesis abundant 3 (LEA3) family protein	YES	3.24	5.21e-15	16.56	12.96	147.68	167.88
SPT_TRINITY_DN22620_c0_g1_i2	AT5G60910	AGAMOUS-like 8		3.25	1.36e-05	0.54	0.17	4.72	5.42
SPT_TRINITY_DN19968_c0_g1_i2	AT5G19875	unknown protein	YES	3.33	0.000605	0	0.32	6.14	3.25
SPT_TRINITY_DN31228_c1_g6_i1	AT1G18590	sulfotransferase 17		3.5	2.72e-07	0.37	1.81	18.2	17.97
SPT_TRINITY_DN24230_c3_g3_i2	AT1G75750	GAST1 protein homolog 1		3.51	9.8e-12	2.31	2.66	34.63	37
SPT_TRINITY_DN27087_c0_g2_i2	AT3G53230	,ATPase, AAA-type, CDC48 protein,		3.52	2.07e-07	0.37	1.28	17.3	10.48
SPT_TRINITY_DN27396_c0_g2_i3	AT3G02690	nodulin MtN21 /EamA-like transporter family protein		3.57	3.67e-07	0.29	0.35	7.87	3.56
SPT_TRINITY_DN18702_c0_g1_i2	AT4G28240	Wound-responsive family protein		3.6	5.48e-07	0.46	2	29.59	18.74
SPT_TRINITY_DN30930_c0_g3_i1	AT3G61580	Fatty acid/sphingolipid desaturase		3.68	3.69e-13	3.35	1.79	41.06	40.38
SPT_TRINITY_DN25459_c0_g1_i1	AT1G20380	Prolyl oligopeptidase family protein		3.72	3.88e-05	0.09	0	2.01	0.76
SPT_TRINITY_DN21426_c0_g1_i2	AT5G20400	2-oxoglutarate (2OG) and Fe(II)-dependent oxygenase superfamily protein		3.78	2.93e-07	0.1	0.33	6.5	3.43
SPT_TRINITY_DN23330_c0_g1_i2	AT1G10370	Glutathione S-transferase family protein	YES	3.85	3.55e-12	3.36	1.22	43.76	40.99
SPT_TRINITY_DN30907_c2_g1_i1	AT3G09650	Tetratricopeptide repeat (TPR)-like superfamily protein		3.86	2.19e-14	0.63	0.48	12.11	7.48
SPT_TRINITY_DN24146_c0_g2_i6	AT4G31500	,cytochrome P450, family 83, subfamily B, polypeptide 1,		3.97	1.41e-11	0.2	0.19	4.56	3.78
SPT_TRINITY_DN24761_c0_g1_i5	AT3G05500	Rubber elongation factor protein (REF)		4	2.88e-13	5.57	2.49	105.56	65.4
SPT_TRINITY_DN29729_c0_g1_i5	AT2G36750	UDP-glucosyl transferase 73C1		4	7.78e-05	0	0	2.38	2.01
SPT_TRINITY_DN31488_c3_g1_i1	AT4G34990	myb domain protein 32	YES	4	1.61e-08	0.3	0.11	7.09	3.65
SPT_TRINITY_DN21338_c0_g1_i7	AT4G37300	maternal effect embryo arrest 59		4.03	3.74e-20	28.37	17.77	491.21	394.03
SPT_TRINITY_DN25977_c0_g3_i2	AT3G62650	unknown protein		4.05	2.22e-05	0.06	0	1.86	3.95
SPT_TRINITY_DN30323_c1_g1_i2	AT1G26220	Acyl-CoA N-acyltransferases (NAT) superfamily protein		4.07	5.53e-06	0.09	0.08	5.57	4.78
SPT_TRINITY_DN24950_c1_g3_i12	AT2G17450	RING-H2 finger A3A		4.08	3.92e-08	1.37	0.15	15.88	29.29
SPT_TRINITY_DN27411_c1_g2_i2	AT3G22840	Chlorophyll A-B binding family protein	YES	4.2	2.26e-08	7.9	2.71	298.87	46.29
SPT_TRINITY_DN25200_c0_g3_i8	AT5G42900	cold regulated gene 27		4.26	4.56e-15	0.73	1	29.79	14.39
SPT_TRINITY_DN26020_c1_g1_i2	AT4G11600	glutathione peroxidase 6		4.27	1.62e-21	6.28	6.03	176.75	110.69
SPT_TRINITY_DN18104_c0_g1_i1	AT5G06760	Late Embryogenesis Abundant 4-5		4.3	6.85e-07	0.07	0.24	15.75	2.99
SPT_TRINITY_DN18897_c0_g1_i2	AT2G15680	Calcium-binding EF-hand family protein		4.37	6.76e-12	0.29	0.29	12.12	6.64
SPT_TRINITY_DN19276_c0_g1_i2	AT5G42900	cold regulated gene 27		4.44	7.3e-11	0.14	0.37	12.79	6.79
SPT_TRINITY_DN21384_c1_g1_i1	AT1G68050	flavin-binding, kelch repeat, f box 1		4.46	2.09e-13	1.49	0.43	38.98	22.46
SPT_TRINITY_DN17659_c0_g1_i1	AT1G69490	NAC-like, activated by AP3/PI,		4.49	4.33e-10	0.29	0.38	22.63	5.13
SPT_TRINITY_DN19727_c0_g1_i1	AT1G68050	flavin-binding, kelch repeat, f box 1		4.62	1.38e-14	7.41	1.95	203.45	136.33
SPT_TRINITY_DN33379_c1_g4_i1	AT1G68050	flavin-binding, kelch repeat, f box 1		4.76	8.19e-14	5.44	1.03	166.7	119.52
SPT_TRINITY_DN32732_c1_g3_i1	AT1G68050	flavin-binding, kelch repeat, f box 1		4.8	2.64e-14	7.46	1.61	242.47	158.03
SPT_TRINITY_DN32732_c1_g3_i3	AT1G68050	flavin-binding, kelch repeat, f box 1		4.98	4.17e-13	5.58	0.69	221.04	151.99
SPT_TRINITY_DN23330_c0_g1_i3	AT1G10370	Glutathione S-transferase family protein	YES	5.06	3.79e-18	0.81	0.23	28.06	25.03
SPT_TRINITY_DN25200_c0_g3_i5	AT5G42900	cold regulated gene 27		5.18	5.48e-16	0.08	0.18	10.52	5.8
SPT_TRINITY_DN30930_c0_g3_i3	AT3G61580	Fatty acid/sphingolipid desaturase		5.29	1.79e-24	1.06	0.46	38.29	45.22
SPT_TRINITY_DN22656_c2_g4_i3	AT5G27670	histone H2A 7		5.42	3.38e-11	0	0.07	6.63	14.8
SPT_TRINITY_DN22600_c0_g1_i1	AT1G70900	unknown protei		5.46	1.57e-11	0.11	0.03	21.03	2.97
SPT_TRINITY_DN31228_c1_g1_i7	AT1G18590	sulfotransferase 17		5.64	3.61e-32	0.43	0.76	42.15	39.84
SPT_TRINITY_DN25613_c1_g1_i12	AT4G14890	2Fe-2S ferredoxin-like superfamily protein		5.72	1.01e-15	0.14	0.06	17.86	11.95
SPT_TRINITY_DN29350_c1_g1_i6	AT5G48250	B-box type zinc finger protein with CCT domain		5.73	4.37e-15	0.11	0.05	18.2	8.53
SPT_TRINITY_DN29350_c1_g1_i2	AT5G48250	B-box type zinc finger protein with CCT domain		5.78	6.68e-21	0.25	0.1	23.84	10.38
SPT_TRINITY_DN18897_c0_g1_i1	AT2G15680	Calcium-binding EF-hand family protein		6.22	6.71e-25	0.17	0.11	23.1	16.69

## Sheet: Table S5
Table S5. Differentially expressed transcriptshomologous to the Arabidopsis cold-regulated (COR) genes in Sphagneticola trilobata when temperature decreased from 16°C to 4°C
Transcript ID	Homologs in Arabidopsis	Description	CBFs regulon	4°C/16°C. Log2(FC)	FDR	TMM (16°C)		TMM (4°C)
						Replicate1	Replicate2	Replicate1	Replicate2
SPT_TRINITY_DN24317_c0_g3_i1	AT4G24220	NAD(P)-binding Rossmann-fold superfamily protein	YES	7.97	5.91e-18	0.06	0.13	139.61	27.34
SPT_TRINITY_DN25318_c0_g1_i5	AT5G18670	beta-amylase 3		6.3	6.75e-10	0.33	0.4	156.66	11.42
SPT_TRINITY_DN26644_c2_g2_i1	AT4G11360	RING-H2 finger A1B		5.37	4.7e-08	0.35	1.52	127.9	29.84
SPT_TRINITY_DN29740_c1_g1_i1	AT2G40140	zinc finger (CCCH-type) family protein		4.7	9.92e-08	0.41	0.92	37.62	11.99
SPT_TRINITY_DN25044_c6_g1_i1	AT1G69490	NAC-like, activated by AP3/PI,		4.37	3.77e-06	1.77	0.51	52.59	16.66
SPT_TRINITY_DN18289_c0_g1_i1	AT5G67420	LOB domain-containing protein 37		4.27	3.77e-06	0.36	0.17	9.69	6.17
SPT_TRINITY_DN20213_c0_g1_i2	AT1G27730	salt tolerance zinc finger		4.25	6.55e-08	0.4	0.87	15.95	14.92
SPT_TRINITY_DN19875_c0_g1_i2	AT4G38580	farnesylated protein 6	YES	4.21	0.000171	0.14	0.07	2.65	6.14
SPT_TRINITY_DN22198_c0_g1_i1	AT2G36430	Plant protein of unknown function (DUF247)		4.11	1.31e-05	1.46	0.74	42.37	10.34
SPT_TRINITY_DN23337_c1_g1_i2	AT3G29240	Protein of unknown function (DUF179)		4.11	1.53e-06	2.36	1.55	64.72	21.29
SPT_TRINITY_DN24155_c0_g3_i4	AT4G16770	2-oxoglutarate (2OG) and Fe(II)-dependent oxygenase superfamily protein		4.1	7.03e-07	0.98	0.53	11.65	23
SPT_TRINITY_DN27395_c0_g3_i2	AT5G62430	cycling DOF factor 1		4.07	1.24e-06	0.8	0.58	19.11	11.02
SPT_TRINITY_DN31880_c0_g3_i2	AT1G03495	HXXXD-type acyl-transferase family protein		4.06	6.88e-06	6.72	2.87	165.18	56.38
SPT_TRINITY_DN31695_c1_g1_i4	AT3G47420	phosphate starvation-induced gene 3		4.05	1.16e-05	1.97	0.84	48.59	14.66
SPT_TRINITY_DN26602_c1_g1_i1	AT5G53970	Tyrosine transaminase family protein		3.99	3.99e-05	0.62	0.4	18.12	4.5
SPT_TRINITY_DN30562_c1_g1_i1	AT5G49730	ferric reduction oxidase 6		3.98	4.16e-07	29.21	15.16	564.38	272.93
SPT_TRINITY_DN21820_c1_g1_i1	AT1G12240	Glycosyl hydrolases family 32 protein		3.97	1.9e-06	0.6	0.18	6.98	8.79
SPT_TRINITY_DN31557_c0_g1_i2	AT5G39050	PHENOLIC GLUCOSIDE MALONYLTRANSFERASE 1, PMAT1	YES	3.94	1.71e-06	3.6	2.54	80.18	40.84
SPT_TRINITY_DN29740_c1_g1_i2	AT2G40140	zinc finger (CCCH-type) family protein		3.93	6.44e-05	0.34	0.79	19.25	5.57
SPT_TRINITY_DN24504_c0_g1_i1	AT2G42900	Plant basic secretory protein (BSP) family protein		3.92	3.36e-08	6.29	7.67	151.76	87.44
SPT_TRINITY_DN26602_c1_g1_i3	AT5G53970	Tyrosine transaminase family protein		3.9	0.000157	1.94	0.76	50.95	9.04
SPT_TRINITY_DN25502_c0_g2_i3	AT2G31380	salt tolerance homologue	YES	3.76	1.69e-08	14.1	9.52	171.96	194.75
SPT_TRINITY_DN27395_c0_g1_i3	AT5G62430	cycling DOF factor 1		3.67	1.4e-05	1.77	1.75	38.17	16.15
SPT_TRINITY_DN24381_c0_g2_i2	AT4G12300	,cytochrome P450, family 706, subfamily A, polypeptide 4,		3.61	1.53e-06	3.83	4.33	72.92	39.57
SPT_TRINITY_DN23337_c1_g1_i4	AT3G29240	Protein of unknown function (DUF179)		3.58	1.02e-07	4.83	3.11	54.35	49.91
SPT_TRINITY_DN27395_c0_g1_i4	AT3G47500	cycling DOF factor 3		3.5	1.38e-05	0.97	0.68	11.87	10.14
SPT_TRINITY_DN33279_c1_g2_i4	AT5G40890	chloride channel A		3.41	7.1e-06	5.64	3.09	54.42	51.42
SPT_TRINITY_DN23396_c0_g1_i3	AT4G38840	SAUR-like auxin-responsive protein family		3.4	1.83e-05	0.81	0.84	10.6	9.48
SPT_TRINITY_DN24950_c1_g3_i12	AT2G17450	RING-H2 finger A3A		-3.39	9.2e-05	15.88	29.29	0.82	2.23
SPT_TRINITY_DN21091_c0_g1_i1	AT2G32150	Haloacid dehalogenase-like hydrolase (HAD) superfamily protein		-3.42	4.55e-05	11.32	27.05	0.99	1.54
SPT_TRINITY_DN28407_c0_g2_i4	AT3G16240	delta tonoplast integral protein		-3.45	7.83e-06	50.24	85.5	5.54	3.11
SPT_TRINITY_DN29277_c1_g1_i1	AT4G15390	HXXXD-type acyl-transferase family protein		-3.47	4.85e-05	18.28	13.18	1.23	0.62
SPT_TRINITY_DN28021_c0_g1_i3	AT3G03870	unknown protein		-3.48	9.78e-06	42.28	16.6	1.74	1.97
SPT_TRINITY_DN26426_c0_g6_i1	AT5G02560	histone H2A 12		-3.56	9.23e-06	49.94	81.86	2.74	5.42
SPT_TRINITY_DN21947_c6_g1_i1	AT2G35470	unknown protein		-3.56	0.000331	5.84	12.53	0.35	0.59
SPT_TRINITY_DN28802_c1_g2_i2	AT1G52190	Major facilitator superfamily protein	YES	-3.58	0.000375	1.65	2.36	0.12	0.07
SPT_TRINITY_DN22212_c1_g1_i2	AT1G71000	Chaperone DnaJ-domain superfamily protein		-3.66	0.000333	19.48	13.18	0.41	1.08
SPT_TRINITY_DN29105_c2_g3_i1	AT5G65660	hydroxyproline-rich glycoprotein family protein		-3.73	0.000178	19.83	13.36	0.16	1.37
SPT_TRINITY_DN32612_c0_g5_i1	AT1G55360	Protein of Unknown Function (DUF239)		-3.78	7.63e-05	43.94	66.08	0.63	4.4
SPT_TRINITY_DN22417_c0_g2_i5	AT1G74670	Gibberellin-regulated family protein		-3.78	0.000402	6.13	12.81	0.08	0.67
SPT_TRINITY_DN24965_c0_g1_i2	AT5G62430	cycling DOF factor 1		-3.85	8.82e-08	11.23	15.39	0.54	0.79
SPT_TRINITY_DN30480_c2_g1_i1	AT5G65280	GCR2-like 1		-3.87	1.46e-08	31.49	41.52	1.41	2.28
SPT_TRINITY_DN31541_c0_g1_i4	AT5G66590	,CAP (Cysteine-rich secretory proteins, Antigen 5, and Pathogenesis-related 1 protein) superfamily protein,		-3.88	2.7e-05	34.74	32.23	0.39	2.55
SPT_TRINITY_DN20634_c0_g1_i2	AT3G51430	Calcium-dependent phosphotriesterase superfamily protein		-3.88	0.000472	5.26	4.1	0	0.32
SPT_TRINITY_DN29029_c1_g1_i4	AT4G19420	Pectinacetylesterase family protein	YES	-3.93	0.000451	3.78	4.89	0	0.28
SPT_TRINITY_DN27021_c0_g2_i1	AT3G61580	Fatty acid/sphingolipid desaturase		-3.98	0.000133	92.03	101.5	0.49	6.29
SPT_TRINITY_DN26350_c0_g1_i2	AT3G15850	fatty acid desaturase 5		-4.03	0.000411	6.91	14.23	0	0.58
SPT_TRINITY_DN28524_c2_g1_i1	AT1G69530	expansin A1		-4.04	0.000106	70.84	41.15	0.27	3.4
SPT_TRINITY_DN22960_c0_g1_i1	AT4G31500	,cytochrome P450, family 83, subfamily B, polypeptide 1,		-4.12	0.00089	1.07	1.58	0	0.04
SPT_TRINITY_DN26447_c0_g1_i3	AT1G19640	jasmonic acid carboxyl methyltransferase		-4.13	0.000248	2.12	3.86	0.12	0
SPT_TRINITY_DN32612_c0_g1_i6	AT1G55360	Protein of Unknown Function (DUF239)		-4.16	3.45e-09	16.91	29.23	0.76	1.07
SPT_TRINITY_DN23653_c0_g1_i2	AT1G22430	GroES-like zinc-binding dehydrogenase family protein		-4.21	0.00017	20.91	16.76	0	0.92
SPT_TRINITY_DN21569_c0_g3_i1	AT3G15850	fatty acid desaturase 5		-4.22	7.67e-05	6.89	8.2	0	0.39
SPT_TRINITY_DN31488_c3_g1_i1	AT4G34990	myb domain protein 32	YES	-4.39	4.06e-05	7.09	3.65	0	0.23
SPT_TRINITY_DN21674_c1_g1_i2	AT1G15380	Lactoylglutathione lyase / glyoxalase I family protein		-4.44	9.37e-06	49.89	207.66	0.87	5.25
SPT_TRINITY_DN21674_c1_g1_i12	AT1G15380	Lactoylglutathione lyase / glyoxalase I family protein		-4.48	2.3e-05	23.24	126.19	0.38	2.69
SPT_TRINITY_DN21674_c1_g1_i6	AT1G15380	Lactoylglutathione lyase / glyoxalase I family protein		-4.54	1.38e-06	181.31	445	2.04	12.92
SPT_TRINITY_DN31228_c1_g1_i1	AT3G45070	P-loop containing nucleoside triphosphate hydrolases superfamily protein		-4.57	1.29e-08	16.18	34.41	0.54	0.77
SPT_TRINITY_DN33205_c1_g2_i1	AT3G24520	heat shock transcription factor C1		-4.6	1.63e-08	43.5	67.23	0.63	2.3
SPT_TRINITY_DN18964_c0_g1_i2	AT5G25190	Integrase-type DNA-binding superfamily protein		-4.63	0.000306	4.33	4.08	0	0
SPT_TRINITY_DN22559_c0_g1_i5	AT4G19170	nine-cis-epoxycarotenoid dioxygenase 4		-4.64	0.000191	0.51	3.85	0.02	0
SPT_TRINITY_DN21471_c0_g1_i1	AT2G39510	nodulin MtN21 /EamA-like transporter family protein		-4.7	2.54e-06	7.58	6.02	0	0.25
SPT_TRINITY_DN22656_c2_g4_i2	AT5G27670	histone H2A 7		-4.72	1.12e-06	33.32	54.53	0.11	1.6
SPT_TRINITY_DN27208_c2_g1_i2	AT2G45510	,cytochrome P450, family 704, subfamily A, polypeptide 2,		-4.87	1.44e-06	10.14	10.14	0	0.32
SPT_TRINITY_DN24113_c0_g1_i4	AT1G19180	jasmonate-zim-domain protein 1		-4.89	0.000136	1.25	8.01	0	0
SPT_TRINITY_DN27719_c1_g1_i6	AT4G34590	G-box binding factor 6		-4.92	7.3e-08	4.34	12.63	0.15	0.12
SPT_TRINITY_DN22212_c1_g1_i3	AT1G71000	Chaperone DnaJ-domain superfamily protein		-4.95	6.19e-09	38.56	35.12	0.56	0.74
SPT_TRINITY_DN22212_c1_g3_i1	AT1G71000	Chaperone DnaJ-domain superfamily protein		-5.14	2e-05	6.52	6.08	0	0
SPT_TRINITY_DN29186_c0_g2_i6	AT1G19670	chlorophyllase 1	YES	-5.21	3.77e-14	34.02	62.42	0.82	0.88
SPT_TRINITY_DN24113_c0_g1_i2	AT1G19180	jasmonate-zim-domain protein 1		-5.28	2.13e-05	1.34	12.7	0	0
SPT_TRINITY_DN22656_c2_g4_i3	AT5G27670	histone H2A 7		-5.58	1.51e-06	6.63	14.8	0	0
SPT_TRINITY_DN29511_c1_g2_i3	AT5G62360	Plant invertase/pectin methylesterase inhibitor superfamily protein		-5.97	8.36e-13	35.58	55.14	0.23	0.46
SPT_TRINITY_DN20634_c0_g1_i3	AT3G51430	Calcium-dependent phosphotriesterase superfamily protein		-6.17	1.61e-08	7.21	4.55	0	0
SPT_TRINITY_DN24146_c0_g2_i6	AT4G31500	cytochrome P450, family 83, subfamily B, polypeptide 1,		-6.33	3.88e-09	4.56	3.78	0	0
SPT_TRINITY_DN29511_c1_g7_i1	AT5G62360	Plant invertase/pectin methylesterase inhibitor superfamily protein		-6.46	1.32e-13	120.62	196.99	0.4	1
SPT_TRINITY_DN20211_c0_g2_i2	AT4G26220	S-adenosyl-L-methionine-dependent methyltransferases superfamily protein		-7.28	1.67e-17	38.14	73.47	0.06	0.17

## Sheet: Table_S6
Table S6. Differentially expressed transcripts homologous to the Arabidopsis cold-regulated (COR) genes in F1 hybrids between Sphagneticola calendulaceae and S. trilobata when temperature decreased from 30°C to 16°C
Transcripts ID	Homologs in Arabidopsis	Descriptions	CBF regulons	16°C/30°C. Log2(FC)	FDR	TMM (30°C)		TMM (16°C)
						Replicate1	Replicate2	Replicate1	Replicate2	Replicate3
SPC_TRINITY_DN26922_c2_g4_i1	AT5G42900	cold regulated gene 27		13.32	9.96e-37	0.27	0.21	58.77	46.1	58.94
SPC_TRINITY_DN34546_c1_g1_i2	AT1G68050	flavin-binding, kelch repeat, f box 1		12.33	2.45e-31	1.47	1.72	51.39	72.77	83.46
SPT_TRINITY_DN21384_c1_g1_i1	AT1G68050	flavin-binding, kelch repeat, f box 1		11.93	2.66e-29	0.91	0.92	45.54	48.73	65.74
SPC_TRINITY_DN26544_c2_g2_i2	AT4G37300	maternal effect embryo arrest 59		10.37	4.97e-22	23.26	21.99	507.93	326.32	395.91
SPC_TRINITY_DN34456_c4_g1_i1	AT5G64120	Peroxidase superfamily protein		10.17	3.55e-21	0.55	0.59	46.12	23.94	25.67
SPC_TRINITY_DN34546_c1_g6_i1	AT1G68050	flavin-binding, kelch repeat, f box 1		10.15	4.17e-21	0.44	1	56.96	64.52	85.03
SPT_TRINITY_DN30930_c0_g3_i3	AT3G61580	Fatty acid/sphingolipid desaturase		9.9	4.69e-20	0.4	0.81	31.86	37.57	40.67
SPT_TRINITY_DN29350_c1_g1_i2	AT5G48250	B-box type zinc finger protein with CCT domain		9.81	1.17e-19	0.24	0.27	21.02	11.63	18.91
SPT_TRINITY_DN30804_c0_g1_i1	AT1G62660	Glycosyl hydrolases family 32 protein		9.63	5.66e-19	0.14	0.1	8.3	20.14	52.47
SPT_TRINITY_DN32732_c1_g3_i1	AT1G68050	flavin-binding, kelch repeat, f box 1		9.33	8.49e-18	0.32	1.05	28.06	28.06	43.62
SPT_TRINITY_DN21338_c0_g1_i7	AT4G37300	maternal effect embryo arrest 59		8.63	3.47e-15	20.16	22.21	224.87	225.01	193.83
SPT_TRINITY_DN32732_c1_g3_i3	AT1G68050	flavin-binding, kelch repeat, f box 1		8.53	8e-15	0	0.21	30.87	37.15	38.36
SPT_TRINITY_DN27411_c1_g5_i1	AT3G22840	Chlorophyll A-B binding family protein	YES	8.34	3.51e-14	15.15	5.9	431.66	178.31	639.7
SPT_TRINITY_DN22333_c1_g2_i4	AT2G41480	Peroxidase superfamily protein		8.06	3.2e-13	0.56	0.32	17.27	19.09	38.51
SPC_TRINITY_DN29869_c1_g1_i1	AT1G62660	Glycosyl hydrolases family 32 protein		8.05	3.26e-13	0.24	0.32	5.9	14.67	37.34
SPT_TRINITY_DN28097_c0_g1_i6	AT3G24190	Protein kinase superfamily protein		7.56	1.2e-11	2.34	3.95	34.08	27.79	49.31
SPT_TRINITY_DN28796_c1_g4_i1	AT1G02820	Late embryogenesis abundant 3 (LEA3) family protein	YES	7.49	1.98e-11	13.28	12.53	160.91	106.41	109.09
SPC_TRINITY_DN27137_c3_g4_i1	AT2G46680	homeobox 7		7.33	5.87e-11	0	0.18	7.44	6.62	6.69
SPC_TRINITY_DN33473_c1_g1_i1	AT1G78070	Transducin/WD40 repeat-like superfamily protein	YES	7.2	1.47e-10	0.93	0.69	7.95	8.41	8.61
SPC_TRINITY_DN33473_c1_g1_i1	AT1G78070	Transducin/WD40 repeat-like superfamily protein	YES	7.2	1.47e-10	0.93	0.69	7.95	8.41	8.61
SPC_TRINITY_DN22683_c0_g2_i1	AT3G16770	ethylene-responsive element binding protein		7.19	1.55e-10	0	0.08	4.76	10.16	14.86
SPC_TRINITY_DN34199_c3_g2_i10	AT4G33950	Protein kinase superfamily protein		7.14	2.06e-10	10.88	14.1	97.2	91.41	125.63
SPT_TRINITY_DN33379_c1_g4_i1	AT1G68050	flavin-binding, kelch repeat, f box 1		7.13	2.26e-10	1.29	0	25.2	25.32	34.7
SPT_TRINITY_DN32120_c0_g1_i1	AT1G01060	Homeodomain-like superfamily protein		7.04	4e-10	0.62	0.21	7.2	6.49	6.85
SPC_TRINITY_DN31549_c1_g2_i1	AT3G22840	Chlorophyll A-B binding family protein	YES	7.04	3.95e-10	3.48	2.04	56.5	25.14	103.38
SPT_TRINITY_DN29179_c1_g3_i2	AT3G11410	protein phosphatase 2CA		6.99	5.65e-10	0.54	1.02	12.12	19.86	11.11
SPC_TRINITY_DN34546_c1_g2_i1	AT1G68050	flavin-binding, kelch repeat, f box 1		6.9	9.87e-10	2.64	0	58.55	54.66	60.73
SPT_TRINITY_DN19276_c0_g1_i2	AT5G42900	cold regulated gene 27		6.89	1.03e-09	0	0	17.94	3.8	9.96
SPT_TRINITY_DN18897_c0_g1_i1	AT2G15680	Calcium-binding EF-hand family protein		6.86	1.29e-09	1.89	1.92	21.16	18.13	32.26
SPC_TRINITY_DN31865_c2_g2_i7	AT5G42900	cold regulated gene 27		6.83	1.52e-09	0.09	0.2	13.65	3.84	9.79
SPT_TRINITY_DN28350_c0_g1_i2	AT4G17090	chloroplast beta-amylase		6.75	2.56e-09	3.17	2.62	49.7	19.31	32.4
SPC_TRINITY_DN32380_c1_g1_i1	AT5G42900	cold regulated gene 27		6.75	2.57e-09	0	0.92	56.88	30.88	51.9
SPC_TRINITY_DN23635_c0_g2_i2	AT5G65660	hydroxyproline-rich glycoprotein family protein		6.71	3.2e-09	0.5	0.86	11.74	11.56	18.03
SPT_TRINITY_DN29105_c2_g5_i1	AT5G65660	hydroxyproline-rich glycoprotein family protein		6.71	3.18e-09	0	0	11.69	12.88	14.94
SPT_TRINITY_DN16754_c0_g1_i1	AT4G33040	Thioredoxin superfamily protein		6.71	3.17e-09	0	0	11.89	10.54	16.79
SPC_TRINITY_DN22086_c0_g1_i1	AT5G05410	DRE-binding protein 2A		6.71	3.19e-09	0	0.06	7.17	2.78	5.82
SPC_TRINITY_DN34546_c1_g1_i3	AT1G68050	flavin-binding, kelch repeat, f box 1		6.68	3.7e-09	0.69	0.52	20.72	27.07	34.56
SPC_TRINITY_DN26922_c2_g5_i1	AT5G42900	cold regulated gene 27		6.66	4.14e-09	0.07	0.2	11.17	3.04	6.36
SPT_TRINITY_DN26489_c2_g1_i3	AT4G27410	NAC (No Apical Meristem) domain transcriptional regulator superfamily protein		6.61	5.59e-09	0.1	0.07	6.48	5.76	6.42
SPC_TRINITY_DN33847_c0_g1_i7	AT4G17090	chloroplast beta-amylase		6.6	5.96e-09	3.23	4.09	66.3	21.37	46.35
SPC_TRINITY_DN27267_c0_g2_i4	AT4G26080	Protein phosphatase 2C family protein		6.54	8.72e-09	0.15	0.05	7.79	7.34	2.42
SPC_TRINITY_DN31590_c1_g1_i2	AT5G24470	pseudo-response regulator 5		6.5	1.07e-08	4.54	4.97	39.03	25.2	38.47
SPC_TRINITY_DN31865_c2_g2_i1	AT5G42900	cold regulated gene 27		6.47	1.3e-08	0.09	0.14	8.61	3.65	6.69
SPC_TRINITY_DN26922_c2_g10_i1	AT5G42900	cold regulated gene 27		6.38	2.22e-08	0	0	4.25	3.42	3.16
SPC_TRINITY_DN34546_c0_g5_i1	AT1G68050	flavin-binding, kelch repeat, f box 1		6.37	2.34e-08	0	0.65	24.55	20.71	39.75
SPC_TRINITY_DN28600_c0_g1_i3	AT1G56600	galactinol synthase 2		6.33	2.94e-08	0.15	0.41	4.25	7.85	7.8
SPC_TRINITY_DN27765_c4_g4_i1	AT4G33040	Thioredoxin superfamily protein		6.3	3.58e-08	1.05	3.95	24.88	58.47	85.45
SPT_TRINITY_DN32599_c3_g1_i1	AT5G24470	pseudo-response regulator 5		6.3	3.6e-08	4.04	4.82	32.78	22.54	35.78
SPT_TRINITY_DN26659_c0_g3_i1	AT3G61060	phloem protein 2-A13		6.28	3.99e-08	0.52	1.28	9.71	11.48	12.6
SPC_TRINITY_DN29077_c0_g1_i6	AT4G12000	SNARE associated Golgi protein family	YES	6.25	4.63e-08	1.76	3.63	20.31	21.52	25.23
SPT_TRINITY_DN32187_c2_g2_i6	AT2G38820	Protein of unknown function (DUF506)		6.2	6.34e-08	0.98	0.9	13.82	10.15	6.31
SPC_TRINITY_DN29128_c1_g1_i8	AT4G27410	NAC (No Apical Meristem) domain transcriptional regulator superfamily protein		6.19	6.69e-08	0.6	0.69	14.24	5.24	11.04
SPC_TRINITY_DN32381_c0_g3_i8	AT3G56140	Protein of unknown function (DUF399 and DUF3411)		6.12	9.72e-08	1.92	1.56	12.6	10.21	15.49
SPC_TRINITY_DN34897_c2_g1_i1	AT3G55610	delta 1-pyrroline-5-carboxylate synthase 2		6.11	1.01e-07	1.42	1.18	8.37	9.88	10.53
SPC_TRINITY_DN34897_c2_g1_i1	AT3G55610	delta 1-pyrroline-5-carboxylate synthase 2		6.11	1.01e-07	1.42	1.18	8.37	9.88	10.53
SPC_TRINITY_DN31590_c1_g1_i3	AT5G24470	pseudo-response regulator 5		6.04	1.48e-07	3.48	2.83	33.86	16.23	25.72
SPC_TRINITY_DN31044_c3_g2_i11	AT3G20810	2-oxoglutarate (2OG) and Fe(II)-dependent oxygenase superfamily protein	YES	6.03	1.55e-07	0.07	0.03	2.66	1.56	1.52
SPT_TRINITY_DN27411_c1_g2_i2	AT3G22840	Chlorophyll A-B binding family protein	YES	6.03	1.58e-07	8.13	9.65	101.04	48.07	268.32
SPT_TRINITY_DN24565_c0_g2_i1	AT4G22756	sterol C4-methyl oxidase 1-2		6.03	1.6e-07	31.14	14.89	177.71	239.44	326.19
SPT_TRINITY_DN29419_c1_g1_i1	AT3G11410	protein phosphatase 2CA		5.97	2.2e-07	3.83	4.33	32.47	30.11	23.52
SPT_TRINITY_DN30877_c0_g1_i3	AT1G27200	Domain of unknown function (DUF23)	YES	5.95	2.56e-07	0.7	0.89	5.68	7.54	5.99
SPT_TRINITY_DN21338_c0_g1_i3	AT4G37300	maternal effect embryo arrest 59		5.87	3.92e-07	9.21	12.69	78.74	60.19	53.42
SPC_TRINITY_DN35056_c2_g5_i1	AT1G01060	Homeodomain-like superfamily protein		5.82	4.9e-07	0.66	0.39	8.01	5.56	5.94
SPC_TRINITY_DN30044_c5_g3_i2	AT5G35735	Auxin-responsive family protein		5.81	5.16e-07	1.05	1.17	7.76	9.99	10.63
SPT_TRINITY_DN32177_c1_g1_i6	AT3G55610	delta 1-pyrroline-5-carboxylate synthase 2		5.8	5.36e-07	3.16	2.15	14.8	18.98	19.74
SPC_TRINITY_DN25519_c3_g2_i1	AT1G07430	highly ABA-induced PP2C gene 2		5.79	5.89e-07	2.51	2.89	17.63	17.09	13.53
SPT_TRINITY_DN31495_c0_g1_i1	AT1G68570	Major facilitator superfamily protein	YES	5.79	5.89e-07	0.12	0.24	4.87	2.04	6.62
SPT_TRINITY_DN23529_c0_g3_i1	AT4G13830	DNAJ-like 20		5.75	7.34e-07	1.43	1.08	11.15	28.21	21.66
SPC_TRINITY_DN31527_c2_g2_i7	AT1G07230	non-specific phospholipase C1		5.7	9.5e-07	0.59	0.64	3.48	4.47	6.79
SPC_TRINITY_DN30637_c0_g2_i1	AT4G18700	CBL-interacting protein kinase 12		5.68	1.02e-06	0.17	0.34	3.76	3.1	4.66
SPC_TRINITY_DN33574_c0_g1_i7	AT3G46970	alpha-glucan phosphorylase 2		5.68	1.02e-06	1.27	1.31	18.61	5.65	13.2
SPC_TRINITY_DN27430_c0_g1_i5	AT1G62660	Glycosyl hydrolases family 32 protein		5.67	1.11e-06	1.02	1.22	5.81	12.63	26.32
SPT_TRINITY_DN29350_c1_g1_i6	AT5G48250	B-box type zinc finger protein with CCT domain		5.65	1.18e-06	0	0.11	7.45	3.71	6.7
SPT_TRINITY_DN25408_c1_g5_i3	AT2G21970	stress enhanced protein 2		5.61	1.46e-06	13.04	10.47	101.19	59.38	185.56
SPC_TRINITY_DN27137_c3_g1_i1	AT2G46680	homeobox 7		5.61	1.5e-06	0.29	0.75	10.96	6.13	6.21
SPT_TRINITY_DN22333_c1_g2_i1	AT5G64120	Peroxidase superfamily protein		5.58	1.75e-06	0.88	0.79	25.12	7.39	6.9
SPT_TRINITY_DN30262_c0_g7_i2	AT5G52660	Homeodomain-like superfamily protein	YES	5.58	1.77e-06	3.62	4.01	27.08	30.32	43.67
SPT_TRINITY_DN32159_c0_g1_i7	AT4G33950	Protein kinase superfamily protein		5.56	1.87e-06	2.85	5.15	21	25.39	28.74
SPC_TRINITY_DN31617_c0_g1_i4	AT5G48250	B-box type zinc finger protein with CCT domain		5.56	1.88e-06	0.05	0.12	3.8	1.2	3.67
SPT_TRINITY_DN32678_c1_g2_i15	AT2G22590	UDP-Glycosyltransferase superfamily protein		5.56	1.92e-06	0.79	1.18	11.99	5.46	12.32
SPT_TRINITY_DN32120_c0_g1_i15	AT1G01060	Homeodomain-like superfamily protein		5.55	1.96e-06	0.3	0.07	2.9	2.52	3.15
SPT_TRINITY_DN26228_c0_g1_i1	AT5G35735	Auxin-responsive family protein		5.55	1.98e-06	0.48	1.36	8.31	12.02	11.61
SPT_TRINITY_DN32120_c0_g1_i15	AT1G01060	Homeodomain-like superfamily protein		5.55	1.96e-06	0.3	0.07	2.9	2.52	3.15
SPT_TRINITY_DN30104_c0_g1_i2	AT1G07230	non-specific phospholipase C1		5.55	1.96e-06	0.73	0.21	5.47	6.88	8.58
SPT_TRINITY_DN28575_c0_g1_i1	AT2G44130	Galactose oxidase/kelch repeat superfamily protein		5.54	2.13e-06	1.26	1.14	10.37	8.21	9.34
SPC_TRINITY_DN29907_c0_g1_i7	AT3G17800	Protein of unknown function (DUF760)		5.53	2.24e-06	14.36	13.18	104.63	54.45	124.64
SPT_TRINITY_DN30223_c0_g1_i10	AT3G46970	alpha-glucan phosphorylase 2		5.5	2.49e-06	6.16	6.51	47.96	24.06	49.94
SPT_TRINITY_DN25432_c0_g1_i1	AT2G31955	cofactor of nitrate reductase and xanthine dehydrogenase 2		5.48	2.85e-06	0.66	0.54	6.46	4.12	5.73
SPC_TRINITY_DN25692_c0_g2_i1	AT1G07430	highly ABA-induced PP2C gene 2		5.48	2.75e-06	1.39	1.88	12.52	23.75	8.94
SPT_TRINITY_DN28097_c0_g1_i3	AT3G24190	Protein kinase superfamily protein		5.48	2.85e-06	3.06	3.45	21.76	14.8	28.22
SPC_TRINITY_DN33974_c0_g2_i15	AT1G03495	HXXXD-type acyl-transferase family protein		5.47	2.88e-06	0.23	0.21	1.42	7.79	5.13
SPC_TRINITY_DN27845_c6_g1_i1	AT3G09650	Tetratricopeptide repeat (TPR)-like superfamily protein		5.45	3.29e-06	0.96	0.63	6.97	4.26	11.16
SPT_TRINITY_DN26167_c0_g3_i1	AT3G14940	phosphoenolpyruvate carboxylase 3		5.45	3.27e-06	3.46	4.11	32.09	15.97	34.37
SPC_TRINITY_DN30637_c0_g7_i2	AT4G18700	CBL-interacting protein kinase 12		5.45	3.19e-06	2.71	2.25	31.74	10.53	24.06
SPC_TRINITY_DN29128_c1_g1_i15	AT1G52890	NAC domain containing protein 19		5.43	3.66e-06	0	0.1	3.3	1.65	3.6
SPC_TRINITY_DN33326_c5_g3_i7	AT5G20380	phosphate transporter 4;5		5.37	4.84e-06	0.53	0.69	9.01	4.09	7.05
SPC_TRINITY_DN25692_c0_g1_i9	AT1G07430	highly ABA-induced PP2C gene 2		5.34	5.46e-06	2.6	1.67	16.31	11.34	13.97
SPT_TRINITY_DN29880_c0_g1_i1	AT4G35300	tonoplast monosaccharide transporter2		5.32	6.22e-06	4.43	5.29	21.37	36.37	42.72
SPT_TRINITY_DN28350_c0_g1_i4	AT4G17090	chloroplast beta-amylase		5.29	7.1e-06	0.47	0.86	9.73	3.71	6.87
SPC_TRINITY_DN26446_c0_g1_i4	AT4G33540	metallo-beta-lactamase family protein		5.28	7.5e-06	1.48	0.74	10.12	6.02	12.53
SPT_TRINITY_DN29220_c2_g1_i2	AT2G16430	purple acid phosphatase 10		5.28	7.28e-06	8.29	9.35	50.25	35.88	77.01
SPC_TRINITY_DN31701_c4_g2_i1	AT1G58360	amino acid permease 1	YES	5.28	7.41e-06	1.68	1.6	8.62	10.62	20.06
SPT_TRINITY_DN31101_c3_g1_i2	AT1G49720	abscisic acid responsive element-binding factor 1		5.28	7.32e-06	0.38	0.14	6.88	9.07	7.34
SPC_TRINITY_DN32387_c1_g2_i5	AT5G35970	P-loop containing nucleoside triphosphate hydrolases superfamily protein		5.27	7.53e-06	1.09	0.89	10.18	3.85	10.31
SPT_TRINITY_DN24346_c1_g1_i1	AT3G55610	delta 1-pyrroline-5-carboxylate synthase 2		5.25	8.45e-06	0	0.12	7.16	5.05	3.78
SPC_TRINITY_DN24673_c0_g3_i1	AT1G68050	flavin-binding, kelch repeat, f box 1		5.21	1.02e-05	0.83	0	11.26	24.33	15.62
SPT_TRINITY_DN25200_c0_g3_i8	AT5G42900	cold regulated gene 27		5.2	1.06e-05	0.34	0.26	3.93	2.58	4.04
SPC_TRINITY_DN27853_c5_g1_i4	AT4G19170	nine-cis-epoxycarotenoid dioxygenase 4		5.19	1.11e-05	32.76	31.02	174.83	126.42	296.19
SPT_TRINITY_DN25507_c4_g2_i2	AT2G39050	hydroxyproline-rich glycoprotein family protein		5.17	1.2e-05	19.14	20.99	198.25	101.08	101.21
SPC_TRINITY_DN34199_c3_g2_i2	AT4G33950	Protein kinase superfamily protein		5.15	1.36e-05	2.81	5.47	21.22	23.31	31.26
SPC_TRINITY_DN31715_c4_g1_i1	AT4G11650	osmotin 34		5.14	1.4e-05	4.82	8.84	39.08	99.4	37.31
SPT_TRINITY_DN27984_c0_g1_i2	AT1G64970	gamma-tocopherol methyltransferase		5.13	1.47e-05	0.25	0.19	9.42	1.97	8.97
SPT_TRINITY_DN32154_c0_g2_i3	AT5G26820	iron-regulated protein 3		5.13	1.49e-05	2.01	2.54	17.18	12.4	19.15
SPT_TRINITY_DN29449_c1_g1_i3	AT2G45960	plasma membrane intrinsic protein 1B		5.1	1.67e-05	5.25	7.71	30.74	85.62	42.01
SPC_TRINITY_DN32604_c2_g1_i1	AT1G75220	Major facilitator superfamily protein		5.06	2.05e-05	1.08	0.78	8.14	5.84	5.97
SPC_TRINITY_DN33345_c3_g1_i2	AT3G14420	Aldolase-type TIM barrel family protein		5.03	2.26e-05	16.14	21.12	74.16	99.7	180.02
SPT_TRINITY_DN19429_c0_g2_i1	AT5G19875	unknown protein	YES	5.01	2.52e-05	3.75	3.21	22.26	19.38	22.29
SPC_TRINITY_DN31458_c0_g2_i2	AT3G54700	phosphate transporter 1;7		5.01	2.57e-05	8.92	6.69	35.19	39.05	83.35
SPC_TRINITY_DN26996_c2_g2_i4	AT4G22880	leucoanthocyanidin dioxygenase		5.01	2.53e-05	2.35	2.35	8.53	26.17	28.24
SPC_TRINITY_DN34546_c0_g7_i2	AT1G68050	flavin-binding, kelch repeat, f box 1		5	2.58e-05	0	0	7.53	7.26	8.21
SPC_TRINITY_DN32540_c0_g2_i2	AT3G14940	phosphoenolpyruvate carboxylase 3		5	2.62e-05	1.23	1.04	17.1	6.54	13.02
SPT_TRINITY_DN26049_c2_g2_i1	AT3G04240	Tetratricopeptide repeat (TPR)-like superfamily protein		4.98	2.86e-05	1.05	0.87	11.6	8.54	10.73
SPT_TRINITY_DN30262_c0_g1_i4	AT5G52660	Homeodomain-like superfamily protein	YES	4.98	2.82e-05	1.05	1.36	7.02	14.39	16.79
SPT_TRINITY_DN31000_c2_g1_i6	AT1G54570	Esterase/lipase/thioesterase family protein		4.95	3.3e-05	0.33	0.16	3.42	1.51	2.58
SPC_TRINITY_DN34121_c1_g4_i4	AT1G51940	protein kinase family protein / peptidoglycan-binding LysM domain-containing protein		4.95	3.29e-05	0.18	0.45	2.9	2.43	3.27
SPT_TRINITY_DN26368_c0_g1_i1	AT4G27410	NAC (No Apical Meristem) domain transcriptional regulator superfamily protein		4.94	3.41e-05	1.47	0.15	14.23	7.22	9.99
SPC_TRINITY_DN33045_c1_g1_i13	AT5G52660	Homeodomain-like superfamily protein	YES	4.94	3.44e-05	0.45	0.97	5.28	5.86	6.54
SPT_TRINITY_DN30396_c1_g2_i3	AT5G20380	phosphate transporter 4;5		4.9	4.06e-05	0.09	0.45	7.38	2.09	5.45
SPC_TRINITY_DN23453_c0_g2_i1	AT2G22420	Peroxidase superfamily protein		4.89	4.21e-05	0.38	0.33	2.29	5.59	8.77
SPT_TRINITY_DN29105_c2_g3_i2	AT5G65660	hydroxyproline-rich glycoprotein family protein		4.87	4.57e-05	0.4	0.41	12.21	3.94	5.14
SPC_TRINITY_DN34376_c1_g2_i11	AT3G61060	phloem protein 2-A13		4.85	5.05e-05	1.63	1.41	8.23	9.47	10.75
SPC_TRINITY_DN20394_c0_g1_i1	AT3G19000	2-oxoglutarate (2OG) and Fe(II)-dependent oxygenase superfamily protein		4.84	5.22e-05	0.08	0.06	2.24	1.48	4.16
SPC_TRINITY_DN28985_c0_g5_i1	AT1G27930	Protein of unknown function (DUF579)		4.82	5.77e-05	2.66	1.46	16.88	8.98	17.57
SPC_TRINITY_DN33796_c0_g1_i4	AT1G49720	abscisic acid responsive element-binding factor 1		4.81	5.99e-05	0.7	0.71	7.87	7	5.29
SPC_TRINITY_DN30896_c0_g3_i2	AT5G62360	Plant invertase/pectin methylesterase inhibitor superfamily protein		4.8	6.14e-05	0.14	0	4.87	1.25	8.68
SPT_TRINITY_DN30907_c2_g1_i1	AT3G09650	Tetratricopeptide repeat (TPR)-like superfamily protein		4.8	6.1e-05	1.63	1.19	7.79	5.95	11.69
SPC_TRINITY_DN30637_c0_g8_i1	AT4G18700	CBL-interacting protein kinase 12		4.8	6.06e-05	2.3	4.16	20.08	12.17	29.82
SPC_TRINITY_DN24832_c4_g16_i1	AT5G17190	unknown protein		4.79	6.34e-05	4.57	3.58	17.52	34.16	28.12
SPT_TRINITY_DN23892_c0_g1_i3	AT5G53160	regulatory components of ABA receptor 3		4.78	6.71e-05	3.63	7.53	40.99	21.55	42.54
SPT_TRINITY_DN26643_c1_g1_i5	AT1G03220	Eukaryotic aspartyl protease family protein		4.78	6.69e-05	2.47	0.49	10.23	23.16	12.97
SPT_TRINITY_DN27751_c0_g1_i2	AT3G17800	Protein of unknown function (DUF760)		4.78	6.78e-05	31.07	31.41	219.99	91.21	242.71
SPT_TRINITY_DN24754_c1_g5_i1	AT3G51240	flavanone 3-hydroxylase		4.77	7.05e-05	1.72	1.23	6.99	9.06	10.94
SPT_TRINITY_DN23211_c0_g2_i1	AT4G23400	plasma membrane intrinsic protein 1;5		4.77	7.02e-05	1.23	2.46	10.91	49.13	30.72
SPT_TRINITY_DN23002_c2_g1_i4	AT4G17670	Protein of unknown function (DUF581)		4.75	7.69e-05	1.55	1.44	13.36	7.16	10.43
SPC_TRINITY_DN31059_c0_g1_i7	AT3G06500	Plant neutral invertase family protein		4.72	8.7e-05	1.17	1.92	11.92	8.36	5.91
SPC_TRINITY_DN21268_c0_g1_i1	AT4G18210	purine permease 10		4.71	8.73e-05	0.06	0.04	3.77	0.76	1.75
SPT_TRINITY_DN24166_c0_g1_i3	AT2G46680	homeobox 7		4.7	9.24e-05	0.18	0.14	9.25	4.05	3.92
SPT_TRINITY_DN23329_c0_g1_i1	AT3G16770	ethylene-responsive element binding protein		4.7	9.21e-05	11.41	2.44	65.6	36.19	129.38
SPC_TRINITY_DN30301_c0_g1_i2	AT3G04240	Tetratricopeptide repeat (TPR)-like superfamily protein		4.67	0.000104	1.25	0.61	5.27	6.4	7.5
SPT_TRINITY_DN31495_c0_g1_i2	AT1G68570	Major facilitator superfamily protein	YES	4.67	0.000106	1.7	2.45	21.28	7	14.35
SPC_TRINITY_DN31617_c0_g1_i7	AT5G48250	B-box type zinc finger protein with CCT domain		4.67	0.000104	0.24	0.17	3.86	1.43	2.57
SPC_TRINITY_DN29128_c1_g1_i6	AT4G27410	NAC (No Apical Meristem) domain transcriptional regulator superfamily protein		4.67	0.000104	0.3	0	4.95	2.68	1.9
SPT_TRINITY_DN30930_c0_g3_i1	AT3G61580	Fatty acid/sphingolipid desaturase		4.67	0.000105	2.11	4.54	18.87	37.08	18.91
SPC_TRINITY_DN33906_c3_g1_i2	AT5G24120	sigma factor E		4.66	0.000109	1.36	0.68	10.21	3.78	9.94
SPC_TRINITY_DN35056_c2_g4_i1	AT1G01060	Homeodomain-like superfamily protein		4.64	0.00012	0.22	0.29	3.71	2.25	2.95
SPT_TRINITY_DN8567_c0_g1_i1	AT1G20620	catalase 3		4.64	0.00012	0	0	0.68	1.4	1.56
SPT_TRINITY_DN32808_c0_g2_i1	AT2G47800	multidrug resistance-associated protein 4		4.64	0.000119	0.12	0.13	3.15	1.33	1.99
SPC_TRINITY_DN27765_c4_g3_i1	AT4G33040	Thioredoxin superfamily protein		4.63	0.000126	0	0.1	2.87	3.92	2.62
SPT_TRINITY_DN23713_c0_g3_i3	AT3G63210	Protein of unknown function (DUF581)		4.62	0.000128	0.19	0.66	10.97	3.84	3.48
SPC_TRINITY_DN34920_c3_g3_i7	AT3G62700	multidrug resistance-associated protein 10		4.61	0.000132	0.71	0.08	5.84	5.27	3.96
SPT_TRINITY_DN29179_c1_g1_i14	AT3G11410	protein phosphatase 2CA		4.61	0.000133	2.38	2.03	21.03	7.56	13.65
SPC_TRINITY_DN33974_c0_g6_i1	AT1G03495	HXXXD-type acyl-transferase family protein		4.57	0.000158	0.85	0.65	6.56	3.09	8.33
SPC_TRINITY_DN33099_c2_g1_i1	AT1G03495	HXXXD-type acyl-transferase family protein		4.57	0.00016	4.8	0.85	25.82	19.52	33.9
SPT_TRINITY_DN21585_c0_g1_i1	AT2G22420	Peroxidase superfamily protein		4.55	0.000171	2.13	0.26	14.29	6.66	28.36
SPT_TRINITY_DN29191_c0_g3_i2	AT5G54250	cyclic nucleotide-gated cation channel 4		4.54	0.000176	1.23	0.57	3.59	11.03	7.21
SPC_TRINITY_DN31029_c3_g1_i1	AT5G52450	MATE efflux family protein		4.54	0.000174	0.57	1.44	5.96	5.25	6.93
SPC_TRINITY_DN23624_c1_g1_i2	AT2G39510	nodulin MtN21 /EamA-like transporter family protein		4.52	0.000191	0	0.25	0.94	3.12	5.13
SPT_TRINITY_DN32177_c1_g1_i10	AT3G55610	delta 1-pyrroline-5-carboxylate synthase 2		4.51	0.000202	0.21	0.17	1.01	3.62	2.11
SPC_TRINITY_DN32540_c0_g2_i1	AT3G14940	phosphoenolpyruvate carboxylase 3		4.51	0.000198	1.63	2.19	27.28	7.97	17.14
SPC_TRINITY_DN35056_c2_g1_i16	AT1G01060	Homeodomain-like superfamily protein		4.49	0.000212	0	0	1.72	2.09	1.42
SPC_TRINITY_DN31044_c3_g2_i6	AT3G20810	2-oxoglutarate (2OG) and Fe(II)-dependent oxygenase superfamily protein	YES	4.49	0.000216	0.14	0.11	4.93	2.22	4.1
SPC_TRINITY_DN30813_c0_g1_i2	AT2G25620	DNA-binding protein phosphatase 1		4.48	0.000226	0.5	0.72	12.62	2.22	5.42
SPT_TRINITY_DN28625_c1_g1_i4	AT2G38940	phosphate transporter 1;4		4.48	0.000222	0.7	0.93	4.69	3.5	8.3
SPT_TRINITY_DN33290_c0_g2_i2	AT4G33070	Thiamine pyrophosphate dependent pyruvate decarboxylase family protein		4.45	0.000253	0.5	0.13	3.68	6.48	6.38
SPT_TRINITY_DN30436_c0_g5_i1	AT4G15130	phosphorylcholine cytidylyltransferase2	YES	4.44	0.000258	0.99	0.66	10.12	4.51	7.53
SPC_TRINITY_DN29743_c0_g2_i4	AT5G50180	Protein kinase superfamily protein		4.43	0.000276	0.33	0.99	4.15	5	5.04
SPT_TRINITY_DN21991_c0_g1_i1	AT5G43860	chlorophyllase 2		4.42	0.000286	1.86	3.69	21.72	10.12	16.14
SPT_TRINITY_DN26682_c3_g1_i1	AT2G44740	cyclin p4;1		4.42	0.000278	0.39	1.31	6.23	7.19	6.24
SPC_TRINITY_DN30896_c0_g1_i5	AT5G62360	Plant invertase/pectin methylesterase inhibitor superfamily protein		4.39	0.000317	0.16	2.1	21.99	5.96	15.37
SPC_TRINITY_DN28073_c7_g1_i4	AT2G15680	Calcium-binding EF-hand family protein		4.39	0.000314	0.59	0.74	4.79	3.23	8.43
SPT_TRINITY_DN22262_c2_g2_i4	AT5G65140	Haloacid dehalogenase-like hydrolase (HAD) superfamily protein		4.37	0.000341	0.17	0.23	1.92	3.31	1.85
SPC_TRINITY_DN26814_c1_g1_i2	AT1G71695	Peroxidase superfamily protein		4.36	0.000358	1.61	0.56	5.64	13.96	7.66
SPC_TRINITY_DN32666_c1_g1_i4	AT5G22830	magnesium (Mg) transporter 10		4.34	0.000393	0.61	0.18	2.92	3.69	2.62
SPT_TRINITY_DN26726_c0_g4_i9	AT5G48250	B-box type zinc finger protein with CCT domain		4.33	0.000399	0.11	0.12	2.04	1.45	1.45
SPC_TRINITY_DN28777_c2_g7_i1	AT3G21790	UDP-Glycosyltransferase superfamily protein		4.33	0.000398	0.51	0.13	9.78	1.34	3.34
SPT_TRINITY_DN23018_c0_g3_i1	AT1G01620	plasma membrane intrinsic protein 1C		4.32	0.000422	1.94	2.56	8.96	24.34	13.95
SPC_TRINITY_DN34624_c0_g3_i2	AT3G04240	Tetratricopeptide repeat (TPR)-like superfamily protein		4.32	0.00042	0.93	0.54	4.77	5.07	6.87
SPT_TRINITY_DN25446_c0_g1_i1	AT5G24120	sigma factor E		4.31	0.000438	1.5	1.3	13.22	3.63	12.14
SPT_TRINITY_DN26489_c2_g1_i2	AT4G27410	NAC (No Apical Meristem) domain transcriptional regulator superfamily protein		4.31	0.000428	0.25	0.45	4.46	3.22	2.76
SPC_TRINITY_DN7794_c0_g2_i1	AT3G54700	phosphate transporter 1;7		4.3	0.000446	0	0	0.48	0.63	4.29
SPC_TRINITY_DN29369_c1_g8_i1	AT1G01470	Late embryogenesis abundant protein	YES	4.3	0.000441	1.41	1.61	7.76	8.56	19.38
SPT_TRINITY_DN32187_c2_g2_i4	AT2G38820	Protein of unknown function (DUF506)		4.29	0.000464	0.77	1.31	6.53	7.75	3.75
SPC_TRINITY_DN25692_c0_g3_i1	AT3G11410	protein phosphatase 2CA		4.26	0.000524	0.05	0.07	1.3	1.86	0.78
SPT_TRINITY_DN33203_c1_g3_i1	AT2G41900	CCCH-type zinc finger protein with ARM repeat domain		4.23	0.000585	0.56	0.43	3.71	3.16	3.7
SPT_TRINITY_DN25621_c0_g1_i1	AT4G33470	histone deacetylase 14		4.18	0.000681	0.82	1.21	5.6	3.78	8.34
SPT_TRINITY_DN26376_c0_g2_i2	AT5G58620	zinc finger (CCCH-type) family protein	YES	4.18	0.000686	0.49	0.46	8.16	2.94	2.62
SPT_TRINITY_DN31488_c3_g1_i1	AT4G34990	myb domain protein 32	YES	4.14	0.000795	0.34	0.32	3.44	2.67	3.06
SPT_TRINITY_DN26659_c0_g3_i2	AT3G61060	phloem protein 2-A13		4.11	0.000905	0.35	0.59	2.9	3.87	3.05
SPT_TRINITY_DN24954_c1_g2_i2	AT2G25900	Zinc finger C-x8-C-x5-C-x3-H type family protein		4.11	0.000881	0.98	0.11	3.05	7.35	10.99
SPT_TRINITY_DN17270_c0_g2_i2	AT2G31360	16:0delta9 desaturase 2		4.09	0.000953	0.48	0.72	3.01	5.43	13.73
SPT_TRINITY_DN9209_c0_g1_i1	AT4G19810	Glycosyl hydrolase family protein with chitinase insertion domain	YES	4.09	0.000979	0	0	0.45	1.77	1.17
SPC_TRINITY_DN31701_c4_g3_i1	AT5G49630	amino acid permease 6		4.08	0.000992	0.38	0.33	1.66	4.37	2.73
SPT_TRINITY_DN24381_c0_g2_i2	AT4G12300	cytochrome P450, family 706, subfamily A, polypeptide 4		-4.1	0.000942	3.36	5.87	1.25	0.67	0.2
SPT_TRINITY_DN16803_c0_g2_i3	AT4G19420	Pectinacetylesterase family protein	YES	-4.1	0.000935	3.88	2.41	0.28	0.18	0.16
SPC_TRINITY_DN23080_c0_g1_i1	AT4G27380	unknown protein		-4.13	0.000827	13.09	9.69	3.54	0.19	1.24
SPC_TRINITY_DN30671_c3_g2_i8	AT1G07070	Ribosomal protein L35Ae family protein		-4.15	0.000768	22.14	24.5	11.21	3.27	4.2
SPC_TRINITY_DN28148_c2_g5_i5	AT5G02560	histone H2A 12		-4.15	0.000787	72.02	84.21	17.02	36.23	8.73
SPC_TRINITY_DN28439_c1_g2_i1	AT2G28630	3-ketoacyl-CoA synthase 12	YES	-4.15	0.000764	9.35	12.27	3.53	2.68	2.47
SPT_TRINITY_DN33258_c0_g1_i6	AT4G36020	cold shock domain protein 1		-4.16	0.000743	2.46	2.21	0.2	0.17	0.47
SPT_TRINITY_DN28168_c0_g1_i4	AT4G23820	Pectin lyase-like superfamily protein		-4.17	0.000731	1.59	2.61	0.52	0.57	0.32
SPC_TRINITY_DN26496_c1_g1_i11	AT3G13570	SC35-like splicing factor 30A		-4.18	0.000685	3.63	3.48	0.71	0.35	1.07
SPC_TRINITY_DN32829_c0_g1_i2	AT4G12420	Cupredoxin superfamily protein		-4.21	0.000617	13.8	12.12	2.1	5.19	1.52
SPT_TRINITY_DN27953_c0_g1_i8	AT1G11380	PLAC8 family protein		-4.21	0.00063	2.39	3.02	0.76	0.49	0.6
SPC_TRINITY_DN28016_c0_g1_i7	AT5G06690	WCRKC thioredoxin 1		-4.22	0.000614	1.88	2.8	0.6	0.29	0.37
SPT_TRINITY_DN26426_c0_g6_i3	AT5G02560	histone H2A 12		-4.23	0.000585	33.54	32.78	6.46	13.13	3.92
SPC_TRINITY_DN34162_c4_g3_i1	AT3G48100	response regulator 5		-4.24	0.000554	4	5.91	1.03	0.74	0
SPT_TRINITY_DN25628_c1_g1_i2	AT4G27380	unknown protein		-4.26	0.000518	8.93	9.41	2.78	0.36	1.18
SPC_TRINITY_DN32698_c3_g3_i1	AT1G01490	Heavy metal transport/detoxification superfamily protein		-4.26	0.000524	7.16	8.56	2.32	0.24	0.22
SPT_TRINITY_DN21743_c0_g2_i2	AT1G64720	Polyketide cyclase/dehydrase and lipid transport superfamily protein		-4.27	0.000493	17.75	19.32	2.5	1.87	3.5
SPC_TRINITY_DN32233_c3_g1_i13	AT5G56850	unknown protein; EXPRESSED IN: 21 plant structures; EXPRESSED DURING: 13 growth stages; Has 35333 Blast hits to 34131 proteins in 2444 species: Archae - 798; Bacteria - 22429; Metazoa - 974; Fungi - 991; Plants - 531; Viruses - 0; Other Eukaryotes - 9610 (source: NCBI BLink).		-4.29	0.000459	1.44	1.47	0.38	0.14	0.19
SPC_TRINITY_DN26496_c1_g1_i10	AT3G13570	SC35-like splicing factor 30A		-4.29	0.000461	6.28	5.05	1.7	1.73	1.36
SPC_TRINITY_DN29198_c0_g1_i11	AT5G56350	Pyruvate kinase family protein		-4.3	0.000441	5.22	8.23	1.32	2.8	1.33
SPT_TRINITY_DN20187_c0_g1_i1	AT5G08240	unknown protein		-4.3	0.00044	4.05	6.48	1.7	1.49	0.8
SPC_TRINITY_DN9659_c0_g1_i1	AT1G19180	jasmonate-zim-domain protein 1		-4.31	0.000431	2.25	4.58	0.74	0.61	0.28
SPC_TRINITY_DN30119_c0_g2_i5	AT4G38840	SAUR-like auxin-responsive protein family		-4.31	0.000439	6.49	6.38	0	0.8	1.1
SPT_TRINITY_DN30954_c0_g2_i3	AT1G70370	polygalacturonase 2		-4.32	0.000411	20.42	25.2	2.99	8.88	7.01
SPT_TRINITY_DN23159_c0_g1_i3	AT1G19530	unknown protein		-4.33	0.000398	27.84	10.52	6.56	1.05	2.16
SPT_TRINITY_DN29023_c1_g2_i5	AT4G10040	cytochrome c-2		-4.33	0.000395	7.86	6.74	1.4	0.87	0
SPC_TRINITY_DN32463_c0_g5_i1	AT5G58375	Methyltransferase-related protein		-4.34	0.000387	6.18	9.91	2.48	2.01	1.2
SPT_TRINITY_DN19301_c0_g1_i1	AT5G18600	Thioredoxin superfamily protein		-4.34	0.00039	6.65	3.99	0	0.89	0.49
SPT_TRINITY_DN27385_c4_g1_i3	AT1G04240	AUX/IAA transcriptional regulator family protein	YES	-4.35	0.000367	5.79	5.77	1.92	0.57	0.8
SPC_TRINITY_DN30014_c1_g1_i3	AT4G38840	SAUR-like auxin-responsive protein family		-4.36	0.000362	6.26	7.44	0.57	0	1.09
SPT_TRINITY_DN26426_c0_g3_i7	AT5G02560	histone H2A 12		-4.37	0.000341	379.38	348.74	29.26	137.43	22.5
SPT_TRINITY_DN31435_c2_g1_i3	AT3G27060	Ferritin/ribonucleotide reductase-like family protein		-4.38	0.000337	11.25	7.81	2.02	3.52	1.85
SPC_TRINITY_DN28148_c2_g5_i4	AT5G02560	histone H2A 12		-4.38	0.000335	164.12	171.98	19.77	65.91	10.66
SPT_TRINITY_DN20378_c0_g1_i1	AT1G02160	Cox19 family protein (CHCH motif)		-4.39	0.000316	4.1	5.61	0.96	0	0.28
SPC_TRINITY_DN32471_c2_g1_i1	AT5G66590	CAP (Cysteine-rich secretory proteins, Antigen 5, and Pathogenesis-related 1 protein) superfamily protein		-4.39	0.000323	9.06	14.76	3.41	3.63	2.38
SPC_TRINITY_DN33943_c0_g2_i2	AT5G50000	Protein kinase superfamily protein		-4.41	0.000297	4.24	11.12	2.23	0.9	1.15
SPT_TRINITY_DN29357_c1_g1_i6	AT1G14900	high mobility group A		-4.42	0.000287	5.39	3.92	0.79	1.53	0.51
SPT_TRINITY_DN21370_c0_g1_i2	AT2G03350	Protein of unknown function, DUF538		-4.43	0.000277	3.02	6.97	1.08	0.96	0.54
SPC_TRINITY_DN22322_c0_g2_i1	AT4G28240	Wound-responsive family protein		-4.44	0.000259	6.03	19.59	0.26	1.9	1.75
SPC_TRINITY_DN30829_c0_g1_i6	AT1G20693	high mobility group B2		-4.45	0.00025	97.92	83.93	40.98	19.98	11.09
SPC_TRINITY_DN29433_c3_g2_i1	AT4G13830	DNAJ-like 20		-4.46	0.000239	2.04	6.85	0.37	0.64	0.76
SPT_TRINITY_DN22124_c2_g1_i6	AT3G13750	beta galactosidase 1		-4.46	0.000241	1.74	2.29	0.3	0.52	0.54
SPT_TRINITY_DN25510_c0_g2_i2	AT3G06070	unknown protein		-4.47	0.000231	4.95	5.06	1.55	0.54	0.62
SPC_TRINITY_DN27058_c3_g4_i3	AT2G45180	Bifunctional inhibitor/lipid-transfer protein/seed storage 2S albumin superfamily protein		-4.48	0.000222	1227.35	2248.87	180.9	676.61	401.87
SPC_TRINITY_DN30966_c1_g1_i12	AT1G26770	expansin A10		-4.52	0.000191	5.67	15.19	0.9	1.95	0.26
SPC_TRINITY_DN31065_c2_g2_i7	AT5G03120	unknown protein		-4.54	0.000177	3.17	4.83	0.96	0.35	0.07
SPC_TRINITY_DN27995_c1_g1_i2	AT5G45670	GDSL-like Lipase/Acylhydrolase superfamily protein		-4.54	0.000175	3.42	2.67	0.56	0.35	0
SPC_TRINITY_DN22931_c0_g1_i1	AT4G24220	NAD(P)-binding Rossmann-fold superfamily protein	YES	-4.56	0.000162	1.58	3.54	0.37	0.2	0.52
SPC_TRINITY_DN32360_c2_g2_i1	AT1G22140	unknown protein		-4.57	0.00016	40.16	19.29	6.75	4.21	6.5
SPC_TRINITY_DN22160_c0_g1_i2	AT1G21500	unknown protein		-4.57	0.000159	31.91	43.39	6.09	14.65	11.29
SPT_TRINITY_DN30335_c1_g1_i1	AT2G45180	Bifunctional inhibitor/lipid-transfer protein/seed storage 2S albumin superfamily protein		-4.58	0.000151	1644.46	2738.41	184.44	786.97	424.16
SPC_TRINITY_DN34236_c7_g2_i1	AT5G41050	Pollen Ole e 1 allergen and extensin family protein		-4.59	0.000145	11.96	24.39	3.12	5.48	3.16
SPC_TRINITY_DN30242_c0_g1_i2	AT1G30520	acyl-activating enzyme 14		-4.61	0.000137	0.96	1.24	0.09	0.19	0.13
SPC_TRINITY_DN24502_c0_g1_i2	AT1G21830	unknown protein		-4.62	0.00013	7.45	14.36	2.77	0.2	0.46
SPT_TRINITY_DN22945_c1_g2_i4	AT4G22570	adenine phosphoribosyl transferase 3		-4.63	0.000126	10.18	17.26	0.27	3.5	1.18
SPC_TRINITY_DN30671_c3_g2_i11	AT1G07070	Ribosomal protein L35Ae family protein		-4.64	0.000118	58.34	66.04	28.5	13.15	11.08
SPC_TRINITY_DN25982_c0_g6_i1	AT5G18600	Thioredoxin superfamily protein		-4.65	0.000116	109.27	73.15	27.67	23.14	5.81
SPC_TRINITY_DN26687_c2_g2_i3	AT1G75390	basic leucine-zipper 44		-4.67	0.000105	2.6	2.33	0.14	0.47	0
SPC_TRINITY_DN26088_c0_g5_i1	AT5G65730	xyloglucan endotransglucosylase/hydrolase 6		-4.69	9.61e-05	8.86	9.01	3.06	1.29	0.69
SPT_TRINITY_DN24993_c2_g2_i1	AT1G03870	FASCICLIN-like arabinoogalactan 9		-4.71	8.94e-05	6.77	11.24	0.85	1.9	0.97
SPC_TRINITY_DN23468_c0_g1_i2	AT1G80690	PPPDE putative thiol peptidase family protein		-4.71	8.79e-05	3.62	2.84	0.34	0.36	0.42
SPT_TRINITY_DN26426_c0_g5_i1	AT5G02560	histone H2A 12		-4.72	8.58e-05	593.26	526.2	96.1	230.93	68
SPC_TRINITY_DN34854_c0_g7_i1	AT1G03870	FASCICLIN-like arabinoogalactan 9		-4.73	8.12e-05	21.28	15.83	2.64	6.72	4.12
SPC_TRINITY_DN31065_c2_g2_i6	AT5G03120	unknown protein		-4.73	8.2e-05	1.53	3.2	0.34	0	0.22
SPC_TRINITY_DN25245_c0_g3_i1	AT3G45070	P-loop containing nucleoside triphosphate hydrolases superfamily protein		-4.73	8.14e-05	10.04	6.74	1.44	2.84	1.34
SPC_TRINITY_DN26962_c0_g3_i2	AT5G54470	B-box type zinc finger family protein		-4.73	8.25e-05	4.15	3.07	0.68	0.25	0.47
SPT_TRINITY_DN27651_c1_g1_i3	AT4G30410	sequence-specific DNA binding transcription factors		-4.73	8.2e-05	3.69	5.25	0.98	1.09	0.83
SPT_TRINITY_DN26426_c0_g6_i1	AT5G02560	histone H2A 12		-4.73	8.2e-05	16.18	10.61	0.43	2.71	0
SPT_TRINITY_DN26444_c4_g1_i1	AT1G01490	Heavy metal transport/detoxification superfamily protein		-4.75	7.61e-05	5.65	10.98	1.88	0.15	0.42
SPC_TRINITY_DN24593_c0_g1_i4	AT1G74070	Cyclophilin-like peptidyl-prolyl cis-trans isomerase family protein		-4.75	7.72e-05	4.75	3.28	0.98	0.83	0.72
SPT_TRINITY_DN31435_c2_g4_i2	AT3G27060	Ferritin/ribonucleotide reductase-like family protein		-4.75	7.49e-05	42.62	30.36	3.37	12.37	3.03
SPC_TRINITY_DN26801_c1_g4_i1	AT3G27060	Ferritin/ribonucleotide reductase-like family protein		-4.78	6.77e-05	25.71	17.77	4.9	8.29	3.48
SPC_TRINITY_DN31511_c2_g2_i3	AT4G12970	stomagen		-4.82	5.65e-05	8.06	14.01	1.32	2.14	2.58
SPT_TRINITY_DN22622_c2_g1_i3	AT2G38310	PYR1-like 4		-4.83	5.33e-05	4.52	7.39	1.22	0.71	1.35
SPT_TRINITY_DN32706_c0_g3_i1	AT2G30600	BTB/POZ domain-containing protein		-4.87	4.51e-05	14.16	8.83	3.26	2.72	3.39
SPT_TRINITY_DN32706_c0_g3_i1	AT2G30600	BTB/POZ domain-containing protein		-4.87	4.51e-05	14.16	8.83	3.26	2.72	3.39
SPC_TRINITY_DN28284_c0_g3_i5	AT5G40450	unknown protein; FUNCTIONS IN: molecular_function unknown; INVOLVED IN: biological_process unknown; LOCATED IN: chloroplast, plasma membrane; EXPRESSED IN: 24 plant structures; EXPRESSED DURING: 13 growth stages; Has 30201 Blast hits to 17322 proteins in 780 species: Archae - 12; Bacteria - 1396; Metazoa - 17338; Fungi - 3422; Plants - 5037; Viruses - 0; Other Eukaryotes - 2996 (source: NCBI BLin…		-4.88	4.28e-05	1.38	0.87	0.32	0.11	0.11
SPC_TRINITY_DN31078_c0_g1_i4	AT3G16780	Ribosomal protein L19e family protein		-4.89	4.2e-05	3.83	2.19	0.39	0	0
SPC_TRINITY_DN27885_c1_g2_i3	AT5G10860	Cystathionine beta-synthase (CBS) family protein		-4.89	4.25e-05	15.11	24	5.1	7.2	4.7
SPT_TRINITY_DN31541_c0_g1_i2	AT5G66590	CAP (Cysteine-rich secretory proteins, Antigen 5, and Pathogenesis-related 1 protein) superfamily protein		-4.9	4e-05	22.45	27.09	4.59	5.34	9.53
SPC_TRINITY_DN28196_c0_g3_i4	AT4G22570	adenine phosphoribosyl transferase 3		-4.9	4.08e-05	7.21	14.34	0.78	2.99	1.06
SPC_TRINITY_DN26801_c1_g1_i3	AT3G27060	Ferritin/ribonucleotide reductase-like family protein		-4.91	3.84e-05	16.85	10.11	2.44	3.92	1
SPT_TRINITY_DN29511_c1_g2_i3	AT5G62360	Plant invertase/pectin methylesterase inhibitor superfamily protein		-4.92	3.64e-05	39.03	81.03	16.56	16.53	19.54
SPT_TRINITY_DN25823_c0_g4_i3	AT5G02160	unknown protein		-4.92	3.66e-05	149	372.05	87.16	52.39	29.98
SPT_TRINITY_DN24929_c3_g3_i2	AT3G48100	response regulator 5		-4.92	3.68e-05	3.74	6.69	0.66	1.1	1.08
SPC_TRINITY_DN25049_c0_g1_i1	AT1G51400	Photosystem II 5 kD protein		-4.92	3.64e-05	556.32	785.79	133.15	275.21	186.21
SPC_TRINITY_DN32233_c3_g1_i3	AT5G56850	unknown protein		-4.93	3.59e-05	1.63	1.55	0.36	0.09	0.04
SPT_TRINITY_DN18828_c0_g1_i1	AT4G38840	SAUR-like auxin-responsive protein family		-4.96	3.1e-05	23.15	28.83	8.22	7.21	5.58
SPC_TRINITY_DN30219_c3_g1_i4	AT2G36050	ovate family protein 15		-4.98	2.91e-05	2.63	4	0.49	0	0.28
SPT_TRINITY_DN26169_c3_g2_i5	AT5G02560	histone H2A 12		-4.98	2.87e-05	118.41	112.72	21.89	46.86	19.79
SPT_TRINITY_DN19903_c0_g1_i1	AT5G18600	Thioredoxin superfamily protein		-4.98	2.87e-05	289.69	247.87	97.98	64.11	27.74
SPC_TRINITY_DN31511_c2_g2_i2	AT4G12970	stomagen		-4.99	2.73e-05	8.16	10.29	1.2	2.24	1.24
SPC_TRINITY_DN26445_c0_g1_i2	AT3G06070	unknown protein		-5.02	2.46e-05	2.87	1.91	0.15	0.09	0.08
SPC_TRINITY_DN26562_c1_g7_i1	AT1G01170	Protein of unknown function (DUF1138)		-5.04	2.17e-05	57.51	68.52	24.23	8.78	8.38
SPT_TRINITY_DN24993_c2_g2_i2	AT1G03870	FASCICLIN-like arabinoogalactan 9		-5.09	1.8e-05	13.31	16.6	1.19	3.82	1.17
SPC_TRINITY_DN31383_c1_g1_i1	AT4G27450	Aluminium induced protein with YGL and LRDR motifs		-5.11	1.65e-05	3.58	2.08	0.2	0.34	0.49
SPC_TRINITY_DN25400_c2_g2_i5	AT4G02770	photosystem I subunit D-1		-5.13	1.44e-05	8.2	18.08	2.8	1.97	1.61
SPC_TRINITY_DN26445_c0_g1_i3	AT3G06070	unknown protein		-5.14	1.4e-05	4.08	5.84	0.89	0.6	0.59
SPT_TRINITY_DN23225_c0_g1_i1	AT5G65730	xyloglucan endotransglucosylase/hydrolase 6		-5.14	1.42e-05	14.09	19.75	1.24	4.74	1.11
SPT_TRINITY_DN24956_c0_g2_i4	AT1G51400	Photosystem II 5 kD protein		-5.15	1.32e-05	18.05	17.73	1.62	4.69	1.12
SPC_TRINITY_DN28946_c1_g2_i2	AT1G13260	related to ABI3/VP1 1		-5.19	1.1e-05	7.61	9.73	2.62	1.09	1.2
SPT_TRINITY_DN33096_c4_g1_i4	AT4G25170	Uncharacterised conserved protein (UCP012943)		-5.21	1.02e-05	7.34	13.1	2.14	2.25	2.71
SPT_TRINITY_DN30339_c1_g2_i10	AT2G38870	Serine protease inhibitor, potato inhibitor I-type family protein		-5.24	8.64e-06	360.23	694.16	99.99	58.09	7.99
SPT_TRINITY_DN24929_c3_g2_i3	AT3G48100	response regulator 5		-5.24	8.94e-06	5.85	7.16	0.58	0.36	0.6
SPC_TRINITY_DN27300_c2_g2_i2	AT4G30410	sequence-specific DNA binding transcription factors		-5.26	8.08e-06	2.45	1.72	0.12	0.19	0
SPC_TRINITY_DN23612_c0_g1_i1	AT5G18600	Thioredoxin superfamily protein		-5.29	7.11e-06	78.09	66.91	26.63	10.7	10.13
SPT_TRINITY_DN12705_c0_g1_i1	AT2G40880	cystatin A	YES	-5.29	7.1e-06	3.23	1.99	0.23	0.06	0.32
SPC_TRINITY_DN30829_c0_g1_i1	AT1G20693	high mobility group B2		-5.31	6.33e-06	63.51	64.36	23.96	12.41	9.46
SPT_TRINITY_DN21913_c1_g4_i1	AT1G20693	high mobility group B2		-5.32	6.08e-06	47.15	44.73	16.46	9.86	6.63
SPT_TRINITY_DN23990_c0_g1_i1	AT2G40610	expansin A8		-5.33	5.75e-06	46.2	69.24	7.29	17.72	13.27
SPT_TRINITY_DN23396_c0_g1_i5	AT4G38840	SAUR-like auxin-responsive protein family		-5.33	5.86e-06	8.47	8.45	0	0.37	0
SPC_TRINITY_DN31842_c1_g7_i1	AT1G73630	EF hand calcium-binding protein family		-5.35	5.29e-06	33.07	27.51	6.4	7.8	9.26
SPT_TRINITY_DN32343_c1_g2_i5	AT2G21210	SAUR-like auxin-responsive protein family		-5.36	5.14e-06	42.16	50.49	1.11	2.73	6.16
SPT_TRINITY_DN30954_c0_g2_i1	AT1G70370	polygalacturonase 2		-5.36	5.14e-06	19.86	31.29	3.3	7.75	5.42
SPC_TRINITY_DN31889_c1_g1_i8	AT1G05170	Galactosyltransferase family protein	YES	-5.36	5.16e-06	11.28	16.29	4.17	4.33	3.48
SPT_TRINITY_DN32612_c0_g5_i1	AT1G55360	Protein of Unknown Function (DUF239)		-5.37	4.84e-06	29.21	44.37	11.29	11.79	9.27
SPC_TRINITY_DN23969_c0_g3_i1	AT2G45180	Bifunctional inhibitor/lipid-transfer protein/seed storage 2S albumin superfamily protein		-5.38	4.61e-06	230.09	198.14	9.18	52.73	12.31
SPT_TRINITY_DN24956_c0_g2_i5	AT1G51400	Photosystem II 5 kD protein		-5.38	4.63e-06	356.38	479.2	76.88	153.37	99.84
SPC_TRINITY_DN31930_c2_g7_i2	AT5G02160	unknown protein		-5.39	4.35e-06	88.35	247.15	42.65	28.87	14.2
SPC_TRINITY_DN27885_c1_g1_i5	AT5G10860	Cystathionine beta-synthase (CBS) family protein		-5.41	4.04e-06	28.1	43.53	8.8	11.67	9.29
SPT_TRINITY_DN28078_c0_g1_i1	AT2G36950	Heavy metal transport/detoxification superfamily protein		-5.42	3.74e-06	4.3	3.49	0.85	0.17	0.35
SPT_TRINITY_DN18603_c0_g1_i2	AT5G63380	AMP-dependent synthetase and ligase family protein		-5.46	3.05e-06	2.27	5.43	0.11	0	0.12
SPC_TRINITY_DN27198_c1_g2_i4	AT5G02560	histone H2A 12		-5.47	2.92e-06	117.42	123.87	8.07	29.7	5.27
SPC_TRINITY_DN24598_c0_g1_i4	AT3G26410	methyltransferases;nucleic acid binding		-5.48	2.75e-06	13.89	6.49	2.43	1.59	2.02
SPC_TRINITY_DN23693_c1_g1_i1	AT5G62360	Plant invertase/pectin methylesterase inhibitor superfamily protein		-5.53	2.18e-06	34.53	38.09	5.83	11.56	8.41
SPC_TRINITY_DN32487_c0_g1_i1	AT5G49360	beta-xylosidase 1		-5.53	2.19e-06	4.71	7.06	0.17	0.91	0.94
SPT_TRINITY_DN24874_c1_g4_i1	AT4G14090	UDP-Glycosyltransferase superfamily protein		-5.54	2.04e-06	16.96	13.99	0.68	2.72	2.35
SPC_TRINITY_DN32698_c3_g4_i1	AT1G01490	Heavy metal transport/detoxification superfamily protein		-5.56	1.93e-06	8.09	7.65	1	0	0.57
SPC_TRINITY_DN27212_c1_g1_i5	AT3G14110	Tetratricopeptide repeat (TPR)-like superfamily protein		-5.56	1.92e-06	4.91	7.29	1.61	1.23	1.25
SPC_TRINITY_DN34854_c0_g5_i1	AT1G03870	FASCICLIN-like arabinoogalactan 9		-5.6	1.52e-06	19.81	21.42	1.34	4.99	3.21
SPC_TRINITY_DN22290_c1_g1_i1	AT1G67910	unknown protein		-5.65	1.23e-06	15.96	18.37	4.85	1.65	1.59
SPT_TRINITY_DN24844_c1_g2_i3	AT2G28605	Photosystem II reaction center PsbP family protein		-5.65	1.21e-06	11.79	19.44	3.67	0.95	2.12
SPT_TRINITY_DN25672_c1_g4_i1	AT1G49310	unknown protein; FUNCTIONS IN: molecular_function unknown; INVOLVED IN: biological_process unknown; LOCATED IN: endomembrane system; EXPRESSED IN: 9 plant structures; EXPRESSED DURING: LP.04 four leaves visible, petal differentiation and expansion stage; Has 11 Blast hits to 11 proteins in 6 species: Archae - 0; Bacteria - 0; Metazoa - 0; Fungi - 0; Plants - 11; Viruses - 0; Other Eukaryotes - 0 …		-5.69	9.91e-07	16.8	14.02	2.37	0.88	0.82
SPT_TRINITY_DN19490_c0_g1_i3	AT1G73630	EF hand calcium-binding protein family		-5.69	9.97e-07	72.67	65.02	18.23	5.53	13.77
SPT_TRINITY_DN22417_c1_g2_i2	AT1G74670	Gibberellin-regulated family protein		-5.71	8.66e-07	8.86	6.84	0.68	1.21	0.89
SPT_TRINITY_DN27083_c0_g2_i3	AT2G41190	Transmembrane amino acid transporter family protein		-5.72	8.3e-07	5.97	6.51	0.78	1.62	0.96
SPC_TRINITY_DN27198_c1_g2_i2	AT5G02560	histone H2A 12		-5.79	5.67e-07	131.31	134.07	14.44	33.53	7.74
SPC_TRINITY_DN32294_c3_g9_i2	AT4G38840	SAUR-like auxin-responsive protein family		-5.8	5.44e-07	7.57	9.11	0.7	0.22	0
SPC_TRINITY_DN26643_c3_g1_i20	AT5G10320	unknown protein		-5.8	5.36e-07	23.5	22.52	6.52	3.78	2.08
SPT_TRINITY_DN19113_c0_g1_i1	AT3G52720	alpha carbonic anhydrase 1		-5.82	4.9e-07	5.46	9.12	0.46	0.29	0.8
SPT_TRINITY_DN24956_c0_g2_i1	AT1G51400	Photosystem II 5 kD protein		-5.85	4.22e-07	433.63	839.74	142.93	188.34	152.69
SPT_TRINITY_DN24891_c0_g1_i2	AT5G24490	30S ribosomal protein, putative		-5.92	2.94e-07	178.35	284.09	71.23	54.06	65.81
SPT_TRINITY_DN21913_c1_g4_i2	AT1G20693	high mobility group B2		-5.93	2.79e-07	66.82	78.58	23.94	15.29	12.29
SPC_TRINITY_DN20208_c0_g1_i1	AT1G49310	unknown protein		-5.94	2.62e-07	18.25	27.04	1.8	3.2	0.29
SPT_TRINITY_DN22656_c2_g4_i2	AT5G27670	histone H2A 7		-5.94	2.65e-07	224.38	220.99	22.59	52.08	11.31
SPT_TRINITY_DN22094_c1_g1_i4	AT3G14200	Chaperone DnaJ-domain superfamily protein		-5.99	1.99e-07	11.24	8.11	0.83	1.37	1.74
SPT_TRINITY_DN32706_c0_g4_i6	AT2G30600	BTB/POZ domain-containing protein		-6.04	1.49e-07	26.45	15.7	3.69	2.22	4.61
SPT_TRINITY_DN32706_c0_g4_i6	AT2G30600	BTB/POZ domain-containing protein		-6.04	1.49e-07	26.45	15.7	3.69	2.22	4.61
SPT_TRINITY_DN31875_c1_g2_i1	AT1G22140	unknown protein		-6.04	1.49e-07	42.28	40.75	9.1	4.46	4.49
SPC_TRINITY_DN32360_c2_g2_i2	AT1G22140	unknown protein		-6.07	1.29e-07	42.81	52.89	7.5	8.37	11.57
SPT_TRINITY_DN20903_c0_g1_i2	AT4G38840	SAUR-like auxin-responsive protein family		-6.11	1.04e-07	3.7	7.57	0.11	0	0.26
SPT_TRINITY_DN24596_c0_g4_i1	AT2G35370	glycine decarboxylase complex H		-6.12	9.95e-08	64.78	118.16	21.75	16.46	10.12
SPT_TRINITY_DN18940_c0_g1_i1	AT1G21500	unknown protein		-6.15	8.12e-08	79.62	124.98	13.44	27.37	15.02
SPC_TRINITY_DN32196_c5_g2_i1	AT4G40060	homeobox protein 16		-6.15	8.44e-08	10.23	14.12	2.49	2.61	2.58
SPC_TRINITY_DN27198_c1_g1_i1	AT5G02560	histone H2A 12		-6.18	6.86e-08	94.58	87.96	13.88	25.33	11.07
SPC_TRINITY_DN27300_c2_g2_i3	AT4G30410	sequence-specific DNA binding transcription factors		-6.2	6.15e-08	6.64	5.35	0.62	0.46	0.59
SPC_TRINITY_DN31930_c2_g6_i1	AT5G02160	unknown protein		-6.22	5.65e-08	144.62	301.95	57.97	38.6	42.39
SPT_TRINITY_DN25671_c0_g3_i2	AT1G07070	Ribosomal protein L35Ae family protein		-6.24	4.9e-08	15.43	18.14	3.5	2.31	2.38
SPC_TRINITY_DN31979_c1_g1_i3	AT1G52230	photosystem I subunit H2		-6.26	4.47e-08	215.12	355.06	49.48	77.68	62
SPT_TRINITY_DN27651_c1_g2_i2	AT4G30410	sequence-specific DNA binding transcription factors		-6.28	3.99e-08	7.47	8.87	1.21	1.23	1.75
SPC_TRINITY_DN30298_c0_g1_i1	AT2G30520	Phototropic-responsive NPH3 family protein		-6.32	3.23e-08	9.4	9.41	1	1.67	2.06
SPC_TRINITY_DN30298_c0_g1_i1	AT2G30520	Phototropic-responsive NPH3 family protein		-6.32	3.23e-08	9.4	9.41	1	1.67	2.06
SPC_TRINITY_DN25315_c3_g3_i2	AT5G15350	early nodulin-like protein 17		-6.36	2.55e-08	27.03	37.92	3.14	7.41	4.41
SPC_TRINITY_DN29875_c3_g5_i10	AT5G56630	phosphofructokinase 7		-6.41	1.9e-08	0.71	2.09	0	0	0
SPT_TRINITY_DN31338_c2_g1_i2	AT5G54380	protein kinase family protein		-6.43	1.71e-08	1.56	1.32	0.12	0.06	0.14
SPT_TRINITY_DN32736_c1_g1_i8	AT3G14690	cytochrome P450, family 72, subfamily A, polypeptide 15		-6.44	1.54e-08	7.29	9.01	1.22	1.38	1.03
SPC_TRINITY_DN34264_c1_g1_i5	AT1G55360	Protein of Unknown Function (DUF239)		-6.47	1.29e-08	7.31	8.04	0.81	1.06	0.99
SPT_TRINITY_DN31784_c2_g2_i5	AT5G40770	prohibitin 3		-6.52	9.97e-09	7.36	8.56	0	0	0
SPC_TRINITY_DN58832_c0_g1_i1	AT4G38840	SAUR-like auxin-responsive protein family		-6.54	8.47e-09	21.57	8.23	0.66	1.32	0.91
SPC_TRINITY_DN24713_c0_g3_i1	AT1G18590	sulfotransferase 17		-6.63	5.07e-09	99.06	162.61	31.97	29.24	28.1
SPC_TRINITY_DN34393_c0_g2_i4	AT1G11530	C-terminal cysteine residue is changed to a serine 1		-6.64	4.62e-09	35.62	70.5	3.67	9.54	6.17
SPC_TRINITY_DN29357_c0_g2_i1	AT5G27670	histone H2A 7		-6.67	3.89e-09	76.3	82.58	9.41	11.4	2.27
SPC_TRINITY_DN31681_c2_g1_i2	AT5G16030	unknown protein		-6.68	3.79e-09	15.69	25.27	4.29	2.67	1.91
SPT_TRINITY_DN25823_c0_g2_i1	AT5G02160	unknown protein		-6.71	3.2e-09	163.83	378.17	53.61	34.06	22.81
SPT_TRINITY_DN26436_c0_g2_i6	AT2G36050	ovate family protein 15		-6.72	3.05e-09	7.73	5.4	0.56	0.31	0
SPT_TRINITY_DN27771_c0_g5_i6	AT1G72510	Protein of unknown function (DUF1677)		-6.76	2.39e-09	12.34	14.77	1.76	1.51	0.89
SPC_TRINITY_DN33919_c3_g1_i1	AT2G19800	myo-inositol oxygenase 2		-6.96	6.53e-10	28.4	23.42	0	1.93	0.71
SPC_TRINITY_DN30119_c0_g2_i1	AT4G38840	SAUR-like auxin-responsive protein family		-7.03	4.17e-10	9.45	7.4	0.14	0	0
SPT_TRINITY_DN24891_c0_g1_i4	AT5G24490	30S ribosomal protein, putative		-7.04	4.05e-10	63.8	92.22	18.36	14.07	17.06
SPT_TRINITY_DN20244_c0_g2_i1	AT2G40880	cystatin A	YES	-7.16	1.81e-10	1625.09	2237.07	299.27	464.26	285.47
SPC_TRINITY_DN26523_c6_g4_i2	AT1G72510	Protein of unknown function (DUF1677)		-7.17	1.75e-10	8.8	24.14	1.66	1.95	1.28
SPT_TRINITY_DN25472_c1_g1_i1	AT5G01750	Protein of unknown function (DUF567)		-7.34	5.37e-11	53.25	68.93	11.58	6.54	10.77
SPC_TRINITY_DN30355_c3_g1_i3	AT2G21220	SAUR-like auxin-responsive protein family		-7.45	2.56e-11	12.22	16.8	1.22	1.99	1.79
SPT_TRINITY_DN23396_c0_g1_i6	AT4G38840	SAUR-like auxin-responsive protein family		-7.46	2.34e-11	9.3	10.47	0.54	0	0.25
SPC_TRINITY_DN26523_c6_g6_i2	AT1G72510	Protein of unknown function (DUF1677)		-7.53	1.43e-11	4.7	5.73	0.3	0.58	0.3
SPC_TRINITY_DN32819_c2_g1_i1	AT2G30600	BTB/POZ domain-containing protein		-7.85	1.48e-12	32.97	31.65	6.09	6.36	5.19
SPC_TRINITY_DN32819_c2_g1_i1	AT2G30600	BTB/POZ domain-containing protein		-7.85	1.48e-12	32.97	31.65	6.09	6.36	5.19
SPT_TRINITY_DN23396_c0_g1_i3	AT4G38840	SAUR-like auxin-responsive protein family		-7.96	6.23e-13	10.21	14.26	0.48	0	0.74
SPC_TRINITY_DN27058_c3_g5_i1	AT1G62510	Bifunctional inhibitor/lipid-transfer protein/seed storage 2S albumin superfamily protein		-8.01	4.51e-13	16.9	141.78	1.86	0.73	2.83
SPT_TRINITY_DN31130_c0_g2_i4	AT5G49360	beta-xylosidase 1		-8.02	4.07e-13	4.63	3.34	0.19	0.34	0.1
SPC_TRINITY_DN33514_c1_g1_i6	AT2G19800	myo-inositol oxygenase 2		-8.08	2.71e-13	23.86	33.76	2.16	0.66	0.18
SPC_TRINITY_DN32487_c0_g1_i4	AT5G49360	beta-xylosidase 1		-8.35	3.36e-14	11.34	7.86	0.25	0.44	0.87
SPT_TRINITY_DN27535_c3_g1_i3	AT2G19800	myo-inositol oxygenase 2		-8.38	2.7e-14	115.68	167.85	13.62	3.13	4.53
SPT_TRINITY_DN21569_c0_g2_i6	AT3G15850	fatty acid desaturase 5		-8.42	1.98e-14	19.59	28.81	1.64	1.9	0.81
SPT_TRINITY_DN26682_c3_g1_i3	AT2G44740	cyclin p4;1		-8.5	1.01e-14	13.3	22.07	1.21	1.66	1.17
SPT_TRINITY_DN23790_c0_g1_i1	AT3G28050	nodulin MtN21 /EamA-like transporter family protein		-9.39	4.87e-18	37.39	18.2	0.48	1.5	0.76
SPC_TRINITY_DN30119_c0_g2_i4	AT4G38840	SAUR-like auxin-responsive protein family		-9.42	3.79e-18	29.67	48.4	2.63	1.31	1.81
SPC_TRINITY_DN24294_c0_g1_i1	AT2G38310	PYR1-like 4		-10.03	1.34e-20	15.58	38.53	0.49	0	0.23
SPC_TRINITY_DN33514_c1_g1_i8	AT2G19800	myo-inositol oxygenase 2		-11.55	2.12e-27	70.85	101.1	2.06	0.64	0.25

## Sheet: Table S7
Table S7. Differentially expressed transcripts homologous to the Arabidopsis cold-regulated (COR) genes in F1 hybrids between Sphagneticola calendulaceae and S. trilobata when temperature decreased from 16°C to 4°C
Transcripts ID	Homologs in Arabidopsis	Descriptions	CBF regulons	4°C/16°C. Log2(FC)	FDR	TMM(16°C)			TMM(4°C)
						Replicate1	Replicate2	Replicate3	Replicate1	Replicate2	Replicate3
SPT_TRINITY_DN25045_c0_g1_i6	AT1G12370	photolyase 1		6.72	8.96e-17	0	0	0	5.18	8.02	5.25
SPT_TRINITY_DN27309_c0_g1_i4	AT3G22370	alternative oxidase 1A		5.87	2.98e-49	0.5	0.27	0.3	24.94	30.94	24.25
SPC_TRINITY_DN26883_c1_g1_i1	AT4G25480	dehydration response element B1A		5.75	8.19e-18	0.09	0	0.21	12.13	9.3	15.68
SPT_TRINITY_DN30583_c2_g1_i3	AT1G62300	WRKY family transcription factor		5.72	3.58e-14	0.04	0.04	0	5.64	1.55	6.02
SPC_TRINITY_DN29696_c0_g1_i1	AT1G16720	high chlorophyll fluorescence phenotype 173		5.72	3.78e-11	0	0	0	1.59	2.53	1.88
SPC_TRINITY_DN27424_c0_g1_i3	AT3G22240	unknown protein		5.6	8.76e-18	0.12	0	0.14	9.41	4.48	8.96
SPT_TRINITY_DN20420_c0_g2_i1	AT5G59820	C2H2-type zinc finger family protein		5.51	7.76e-21	0.94	0.44	0.34	54.55	17.6	57.12
SPT_TRINITY_DN25045_c0_g1_i1	AT1G12370	photolyase 1		5.49	3.92e-10	0	0	0	13.89	17.68	17.22
SPT_TRINITY_DN22285_c0_g5_i1	AT1G76600	unknown protein		5.4	1.03e-09	0	0	0	5.31	4.02	4.37
SPT_TRINITY_DN24507_c0_g2_i1	AT5G05410	DRE-binding protein 2A		5.38	1.73e-15	0.13	0.08	0	6.36	5.93	6.28
SPC_TRINITY_DN29913_c1_g1_i6	AT3G22370	alternative oxidase 1A		5.29	1.2e-49	0.9	0.95	1.23	42.79	60.57	43.94
SPT_TRINITY_DN25318_c0_g1_i5	AT5G18670	beta-amylase 3		5.2	7.8e-09	0	0	0	1.5	1.03	1.14
SPC_TRINITY_DN28439_c2_g10_i1	AT1G27730	salt tolerance zinc finger		5.17	1.2e-08	0	0	0	4.06	1.79	3.68
SPT_TRINITY_DN25045_c0_g1_i3	AT1G12370	photolyase 1		5.13	1.07e-47	1.92	0.94	1.62	56.77	76.82	55.09
SPC_TRINITY_DN26833_c0_g1_i5	AT4G14130	xyloglucan endotransglucosylase/hydrolase 15		5.06	1.31e-15	0	0.24	0.15	8.9	4.9	7.99
SPT_TRINITY_DN32906_c1_g1_i2	AT1G09780	Phosphoglycerate mutase, 2,3-bisphosphoglycerate-independent		5.04	3.39e-08	0	0	0	1.73	1.01	1.56
SPC_TRINITY_DN33003_c1_g1_i4	AT1G12370	photolyase 1		4.97	1.46e-43	0.96	0.43	0.51	22.62	28.28	21.68
SPC_TRINITY_DN33653_c0_g2_i3	AT1G68990	male gametophyte defective 3		4.96	5.89e-09	0.02	0	0	0.71	1.53	0.54
SPT_TRINITY_DN13648_c0_g1_i2	AT4G13830	DNAJ-like 20		4.95	5.9e-10	0	0.91	0	39	10.12	39.18
SPC_TRINITY_DN30119_c0_g2_i1	AT4G38840	SAUR-like auxin-responsive protein family		4.85	2.17e-08	0.14	0	0	9.34	2.41	10.35
SPC_TRINITY_DN30725_c1_g3_i1	AT1G62300	WRKY family transcription factor		4.79	3.5e-09	0.04	0	0.05	4.01	0.88	3.21
SPC_TRINITY_DN29523_c1_g2_i7	AT1G61800	glucose-6-phosphate/phosphate translocator 2		4.78	3.21e-07	0	0	0	1.08	0.83	1.2
SPT_TRINITY_DN25664_c1_g5_i1	AT4G25480	dehydration response element B1A		4.66	4.8e-08	0	0	0.1	4.19	2.09	4.08
SPC_TRINITY_DN28800_c1_g1_i10	AT4G19230	cytochrome P450, family 707, subfamily A, polypeptide 1		4.64	1.74e-24	0.21	0.15	0.17	5.61	6.04	5.78
SPT_TRINITY_DN30682_c0_g2_i14	AT3G55580	Regulator of chromosome condensation (RCC1) family protein		4.63	4.96e-10	0	0.1	0	1.56	2.46	1.29
SPT_TRINITY_DN19255_c0_g1_i3	AT5G49480	Ca2+-binding protein 1		4.63	1.48e-19	3.13	0.61	0.56	55.57	36.13	58.8
SPC_TRINITY_DN27862_c0_g1_i1	AT2G22190	Haloacid dehalogenase-like hydrolase (HAD) superfamily protein		4.61	5.74e-05	0.23	0.14	0.05	2.11	0.54	2.57
SPT_TRINITY_DN26068_c1_g2_i1	AT3G53260	phenylalanine ammonia-lyase 2		4.6	3.87e-19	0.64	1.07	1.97	34.8	58.24	38.56
SPT_TRINITY_DN21544_c0_g1_i1	AT3G24500	multiprotein bridging factor 1C		4.56	1.76e-06	0	0	0	3.19	2.12	3.76
SPC_TRINITY_DN32021_c2_g1_i15	AT1G16720	high chlorophyll fluorescence phenotype 173		4.52	1.49e-07	0.01	0	0	0.37	0.29	0.27
SPC_TRINITY_DN23189_c0_g3_i1	AT5G01750	Protein of unknown function (DUF567)		4.48	1.4e-06	1.97	0.07	0.83	97.14	25.02	99.29
SPC_TRINITY_DN29913_c1_g1_i1	AT3G22370	alternative oxidase 1A		4.46	3.39e-20	1.17	0.28	0.39	13.78	23.93	15.34
SPC_TRINITY_DN26714_c3_g5_i1	AT5G59820	C2H2-type zinc finger family protein		4.45	3.9e-20	1.44	0.67	0.66	34.08	13.77	37.25
SPT_TRINITY_DN19635_c0_g1_i1	AT3G63380	ATPase E1-E2 type family protein / haloacid dehalogenase-like hydrolase family protein		4.43	5.25e-08	0	0	0.05	1.12	0.41	1.06
SPT_TRINITY_DN27309_c0_g1_i6	AT3G22370	alternative oxidase 1A		4.37	1.09e-17	0.64	0.2	0.05	8.69	7.27	8.93
SPC_TRINITY_DN28800_c1_g1_i3	AT4G19230	cytochrome P450, family 707, subfamily A, polypeptide 1		4.37	3.31e-08	0	0.05	0.05	1.6	1.69	1.72
SPT_TRINITY_DN30682_c0_g2_i2	AT3G55580	Regulator of chromosome condensation (RCC1) family protein		4.35	6.34e-13	0.12	0.41	0.3	4.17	15.88	4.82
SPC_TRINITY_DN25273_c0_g1_i4	AT4G38580	farnesylated protein 6	YES	4.3	7.53e-12	0.15	0.06	0	2.79	1.22	2.67
SPC_TRINITY_DN26258_c1_g1_i1	AT5G12010	unknown protein		4.29	2.18e-17	0.39	0.48	0	7.92	7.29	7.54
SPC_TRINITY_DN22774_c0_g1_i4	AT3G15850	fatty acid desaturase 5		4.29	1.09e-06	0.05	0	0	1.61	1.2	1.3
SPT_TRINITY_DN27546_c0_g1_i3	AT4G30270	xyloglucan endotransglucosylase/hydrolase 24		4.28	1.74e-05	0	0	0	5.71	0.87	3.39
SPT_TRINITY_DN20747_c1_g1_i3	AT3G28050	nodulin MtN21 /EamA-like transporter family protein		4.27	1.35e-05	0	0	0	0.92	0.72	0.81
SPC_TRINITY_DN34870_c2_g2_i1	AT1G76360	Protein kinase superfamily protein		4.27	3.92e-25	0.38	0.33	0.19	9.03	5.03	7.63
SPC_TRINITY_DN19830_c0_g1_i1	AT5G06860	polygalacturonase inhibiting protein 1		4.26	1.43e-05	0	0	0	1.28	1.43	0.84
SPT_TRINITY_DN28263_c2_g2_i1	AT5G05250	unknown protein		4.24	3.3e-12	0.62	0.17	0	9.45	5.04	9.85
SPT_TRINITY_DN26249_c0_g1_i4	AT3G62260	Protein phosphatase 2C family protein		4.21	5.88e-14	0.44	0.27	0	5.27	7.9	5.23
SPT_TRINITY_DN21583_c1_g4_i1	AT1G01490	Heavy metal transport/detoxification superfamily protein		4.15	1.73e-10	0.42	0	0.67	13.18	3.97	14.7
SPC_TRINITY_DN28439_c2_g6_i1	AT1G27730	salt tolerance zinc finger		4.12	3.5e-10	0	0.19	0.17	3.52	2.25	4.08
SPC_TRINITY_DN30790_c0_g2_i3	AT1G12370	photolyase 1		4.1	1.72e-25	0.37	0.24	0.26	5.38	6.32	6.39
SPT_TRINITY_DN22630_c0_g2_i2	AT5G06870	polygalacturonase inhibiting protein 2		4.1	3.98e-05	0	0	0	2.4	2.51	2.3
SPC_TRINITY_DN33514_c1_g1_i8	AT2G19800	myo-inositol oxygenase 2		4.09	8.28e-12	2.06	0.64	0.25	30.59	9.76	33.77
SPT_TRINITY_DN24731_c0_g1_i5	AT4G19230	cytochrome P450, family 707, subfamily A, polypeptide 1		4.07	2.83e-14	0.24	0.12	0.15	3.2	5.07	3.08
SPT_TRINITY_DN28680_c1_g1_i4	AT4G14130	xyloglucan endotransglucosylase/hydrolase 15		4.01	5.29e-06	0	0.17	0	3.44	0.61	3.38
SPC_TRINITY_DN26061_c5_g1_i3	AT5G18670	beta-amylase 3		3.99	5.48e-19	0.12	0.29	0.37	5.63	4.57	5.03
SPC_TRINITY_DN28439_c2_g1_i1	AT1G27730	salt tolerance zinc finger		3.99	2.42e-13	0.86	0.51	0.12	14	8.4	10.38
SPT_TRINITY_DN28680_c1_g2_i2	AT4G14130	xyloglucan endotransglucosylase/hydrolase 15		3.98	9.22e-05	0	0	0	2.16	0.46	2.55
SPC_TRINITY_DN33210_c2_g7_i1	AT1G76600	unknown protein		3.98	1.12e-07	0.58	0	0	7.96	6.63	4.68
SPT_TRINITY_DN22199_c1_g1_i2	AT1G27730	salt tolerance zinc finger		3.96	6.42e-12	0.29	0.36	0.25	7.27	3.78	8.85
SPT_TRINITY_DN31415_c0_g3_i1	AT2G32560	F-box family protein		3.93	3.39e-13	0.66	0.12	0.08	5.97	5.72	5.92
SPC_TRINITY_DN29696_c0_g1_i4	AT1G16720	high chlorophyll fluorescence phenotype 173		3.92	3e-11	0.13	0.05	0.02	1.28	1.71	1.32
SPT_TRINITY_DN22285_c0_g1_i1	AT1G76600	unknown protein; FUNCTIONS IN: molecular_function unknown; INVOLVED IN: N-terminal protein myristoylation; LOCATED IN: nucleolus, nucleus; EXPRESSED IN: 24 plant structures; EXPRESSED DURING: 15 growth stages; BEST Arabidopsis thaliana protein match is: unknown protein (TAIR:AT1G21010.1); Has 220 Blast hits to 220 proteins in 14 species: Archae - 0; Bacteria - 0; Metazoa - 0; Fungi - 0; Plants - …		3.92	1.07e-09	1.18	0.21	0	13.85	11.95	9.8
SPT_TRINITY_DN31939_c1_g1_i6	AT1G75390	basic leucine-zipper 44		3.92	0.000112	0	0	0	2.89	2.56	1.7
SPT_TRINITY_DN27496_c3_g5_i2	AT1G68585	unknown protein		3.91	2.65e-05	0.14	0	0	3.05	1.58	4.78
SPT_TRINITY_DN25472_c1_g5_i1	AT5G01750	Protein of unknown function (DUF567)		3.9	6.53e-10	7.59	0.74	5.16	132.83	32.45	139.7
SPC_TRINITY_DN28967_c0_g1_i4	AT1G62300	WRKY family transcription factor		3.88	1.79e-19	0.4	0.23	0.53	8.5	4.74	7.98
SPC_TRINITY_DN33571_c3_g1_i3	AT3G13070	CBS domain-containing protein / transporter associated domain-containing protein		3.87	0.000155	0	0	0	0.72	0.6	0.36
SPC_TRINITY_DN31960_c0_g4_i2	AT2G32560	F-box family protein		3.87	1.24e-26	1.29	0.69	0.76	18.19	11.57	18.25
SPT_TRINITY_DN25472_c1_g4_i1	AT5G01750	Protein of unknown function (DUF567)		3.86	4.36e-05	2.22	0.16	0.73	63.93	8.5	61.3
SPT_TRINITY_DN24317_c0_g3_i1	AT4G24220	NAD(P)-binding Rossmann-fold superfamily protein	YES	3.85	3.12e-05	0	0	0.05	0.66	1.17	0.94
SPT_TRINITY_DN28680_c1_g1_i8	AT4G14130	xyloglucan endotransglucosylase/hydrolase 15		3.85	0.000168	0	0	0	1.36	0.56	1.13
SPC_TRINITY_DN21071_c1_g2_i1	AT5G45480	Protein of unknown function (DUF594)		3.83	0.000195	0	0	0	3.46	1.14	2.33
SPC_TRINITY_DN28786_c1_g6_i3	AT1G59960	NAD(P)-linked oxidoreductase superfamily protein		3.83	6.83e-06	0.18	0	0.1	4.93	0.81	4.26
SPT_TRINITY_DN25470_c1_g5_i1	AT5G04040	Patatin-like phospholipase family protein		3.83	4.64e-07	0.13	0.15	0	2.47	1.15	2.86
SPT_TRINITY_DN27063_c0_g1_i2	AT3G01830	Calcium-binding EF-hand family protein		3.82	0.000243	0	0	0	2.84	0.47	4.22
SPT_TRINITY_DN18537_c0_g1_i1	AT5G05410	DRE-binding protein 2A		3.82	0.000211	0	0	0	0.48	0.95	0.4
SPC_TRINITY_DN28439_c2_g2_i1	AT1G27730	salt tolerance zinc finger		3.81	3.48e-15	0.36	0.67	0.21	6.91	7.75	7.49
SPC_TRINITY_DN26833_c0_g1_i2	AT4G14130	xyloglucan endotransglucosylase/hydrolase 15		3.8	0.000221	0	0	0	1.08	0.43	1.04
SPT_TRINITY_DN17392_c0_g1_i2	AT1G20693	high mobility group B2		3.8	9.7e-06	0.3	0	0	3.57	2.94	5.13
SPC_TRINITY_DN30433_c1_g7_i1	AT4G22690	cytochrome P450, family 706, subfamily A, polypeptide 1		3.78	2.09e-06	0.18	0.11	0	3.17	1.8	3.44
SPT_TRINITY_DN31415_c0_g3_i3	AT2G32560	F-box family protein		3.77	4.06e-23	0.71	0.34	0.31	7.36	6.68	8.08
SPC_TRINITY_DN25786_c0_g1_i6	AT1G73480	alpha/beta-Hydrolases superfamily protein	YES	3.72	5.96e-17	0.38	0.15	0.25	4.05	4.1	4.59
SPT_TRINITY_DN31415_c0_g3_i2	AT2G32560	F-box family protein		3.69	3.6e-06	0.13	0.08	0	2.16	1.49	1.7
SPT_TRINITY_DN24507_c0_g2_i2	AT5G05410	DRE-binding protein 2A		3.69	2.09e-05	0.14	0	0	1.8	1.17	1.27
SPT_TRINITY_DN22951_c0_g1_i3	AT4G33920	Protein phosphatase 2C family protein		3.67	7.41e-15	0.46	0.16	0.4	6.19	4.14	6.49
SPT_TRINITY_DN27535_c3_g1_i3	AT2G19800	myo-inositol oxygenase 2		3.65	2.36e-13	13.62	3.13	4.53	132.3	67.07	140.56
SPT_TRINITY_DN27119_c0_g1_i3	AT5G45480	Protein of unknown function (DUF594)		3.62	4.29e-09	0.22	0.12	0.04	2.77	1.24	2.75
SPC_TRINITY_DN28967_c1_g1_i9	AT3G13810	indeterminate(ID)-domain 11		3.61	0.000548	0	0	0	0.88	0.82	0.82
SPT_TRINITY_DN30682_c0_g2_i4	AT3G55580	Regulator of chromosome condensation (RCC1) family protein		3.6	1.19e-07	0.07	0.14	0.25	1.45	4.8	1.47
SPC_TRINITY_DN31720_c1_g3_i1	AT1G27200	Domain of unknown function (DUF23)	YES	3.6	3.33e-05	0.04	0	0.05	0.86	0.72	1.22
SPC_TRINITY_DN22881_c0_g2_i1	AT1G22330	RNA-binding (RRM/RBD/RNP motifs) family protein		3.59	0.000168	0	0.06	0	0.68	1.06	0.53
SPT_TRINITY_DN28680_c1_g1_i9	AT4G14130	xyloglucan endotransglucosylase/hydrolase 15		3.58	0.000189	0	0	0.09	1.91	0.59	1.31
SPC_TRINITY_DN28434_c0_g1_i8	AT5G12010	unknown protein		3.57	4.02e-25	1.79	0.99	0.82	18.2	13.73	17.87
SPT_TRINITY_DN18458_c0_g1_i1	AT1G22330	RNA-binding (RRM/RBD/RNP motifs) family protein		3.57	4.89e-05	0.05	0.06	0	1.03	0.65	1.53
SPC_TRINITY_DN31383_c1_g1_i5	AT4G27450	Aluminium induced protein with YGL and LRDR motifs		3.55	3.16e-13	1.47	4.63	1.69	47.45	22.95	48.94
SPT_TRINITY_DN24494_c0_g1_i1	AT1G70820	phosphoglucomutase, putative / glucose phosphomutase, putative		3.54	1.19e-08	0.22	0	0.37	3.29	3.92	2.74
SPT_TRINITY_DN28263_c2_g4_i1	AT5G05250	unknown protein		3.53	1.32e-10	2.52	0.18	0.99	20.48	15.36	21.23
SPC_TRINITY_DN33210_c2_g2_i1	AT1G76600	unknown protein		3.52	3.95e-06	0.52	0.32	0.3	6.59	9.49	9.56
SPC_TRINITY_DN30885_c0_g1_i2	AT5G49480	Ca2+-binding protein 1		3.48	3.44e-10	1.69	1.1	0.09	13.21	11.04	19.04
SPT_TRINITY_DN29055_c2_g1_i4	AT1G27730	salt tolerance zinc finger		3.48	9.22e-21	1.98	0.75	1.71	20.58	15.98	22.38
SPT_TRINITY_DN22212_c1_g3_i1	AT1G71000	Chaperone DnaJ-domain superfamily protein		3.48	0.000304	0.12	0	0	1.49	1.99	1.7
SPC_TRINITY_DN24422_c0_g5_i1	AT5G05410	DRE-binding protein 2A		3.48	2.52e-07	0.69	0	0.07	5.21	3.13	4.99
SPT_TRINITY_DN30456_c0_g2_i1	AT1G62300	WRKY family transcription factor		3.43	1.31e-12	0.4	0.4	0.33	5.51	4.8	4.46
SPT_TRINITY_DN19255_c0_g1_i1	AT5G49480	Ca2+-binding protein 1		3.43	8.38e-08	1.64	0.12	0.22	13.18	6.43	12.02
SPT_TRINITY_DN19875_c0_g1_i2	AT4G38580	farnesylated protein 6	YES	3.41	8.05e-09	5.49	1.61	1.6	54.49	13.01	61.76
SPC_TRINITY_DN27042_c0_g1_i9	AT3G57000	nucleolar essential protein-related		3.41	0.000453	0.2	0	0	3.79	2.58	2.58
SPC_TRINITY_DN24294_c0_g1_i1	AT2G38310	PYR1-like 4		3.39	2.95e-05	0.49	0	0.23	5.46	1.04	8.14
SPT_TRINITY_DN21151_c1_g1_i3	AT2G46600	Calcium-binding EF-hand family protein		3.39	1.17e-12	2.98	0.96	1.48	26.49	15.34	32.82
SPT_TRINITY_DN22285_c0_g2_i2	AT1G76600	unknown protein		3.38	0.000192	0.24	0.3	0	6.96	2.42	5.77
SPT_TRINITY_DN21820_c1_g3_i3	AT1G62660	Glycosyl hydrolases family 32 protein		3.37	0.000521	0	0	0.16	2.2	1.87	1.8
SPC_TRINITY_DN28181_c3_g7_i1	AT4G23180	cysteine-rich RLK (RECEPTOR-like protein kinase) 10		3.34	0.000329	0.32	0	0	4.13	1.16	4.15
SPC_TRINITY_DN25418_c1_g3_i1	AT5G05250	unknown protein		3.34	5.45e-10	2.04	0.25	0.73	14.74	9.42	15.75
SPT_TRINITY_DN23267_c1_g2_i3	AT5G49330	myb domain protein 111		3.31	3.86e-05	0.3	0	0	1.24	2.37	1.66
SPT_TRINITY_DN30752_c4_g1_i3	AT1G05170	Galactosyltransferase family protein	YES	3.31	0.000918	0	0.06	0	0.87	0.15	0.75
SPT_TRINITY_DN32990_c1_g6_i1	AT5G04040	Patatin-like phospholipase family protein		3.31	0.000133	0.18	0.44	0	5.9	1.67	5.71
SPC_TRINITY_DN32833_c0_g1_i4	AT5G57655	xylose isomerase family protein		3.3	0.000276	0.93	0	0	9.03	8.38	9.25
SPC_TRINITY_DN33514_c1_g1_i6	AT2G19800	myo-inositol oxygenase 2		3.3	2.25e-08	2.16	0.66	0.18	14.63	8.51	17.04
SPC_TRINITY_DN31374_c3_g1_i1	AT1G18660	zinc finger (C3HC4-type RING finger) family protein		3.3	9.81e-13	0.38	0.07	0.28	2.76	3.32	2.69
SPT_TRINITY_DN20799_c3_g1_i13	AT1G72930	toll/interleukin-1 receptor-like		3.3	9.44e-07	0.51	0.23	0.28	7.57	3.21	5.2
SPC_TRINITY_DN32233_c3_g1_i13	AT5G56850	unknown protein		3.29	4.54e-12	0.38	0.14	0.19	3.43	2.43	2.82
SPC_TRINITY_DN33823_c2_g1_i14	AT1G18660	zinc finger (C3HC4-type RING finger) family protein		3.29	1.57e-16	2.62	0.77	1.87	19.81	21.32	19.37
SPC_TRINITY_DN28434_c0_g1_i4	AT5G12010	unknown protein		3.29	0.000331	0.21	0	0	1.43	1.68	2.73
SPT_TRINITY_DN25470_c1_g5_i2	AT5G04040	Patatin-like phospholipase family protein		3.28	6.06e-09	0.31	0.21	0.14	3.16	1.7	3.57
SPC_TRINITY_DN26703_c0_g2_i4	AT4G39670	Glycolipid transfer protein (GLTP) family protein		3.26	2.81e-13	2.68	1.64	1.66	28.8	10.75	31.24
SPT_TRINITY_DN24572_c4_g1_i1	AT3G10985	senescence associated gene 20		3.25	1.25e-10	1.16	0.75	1.26	12.19	16.29	11.62
SPC_TRINITY_DN34400_c2_g3_i4	AT1G02520	P-glycoprotein 11		3.24	4.3e-06	0.21	0.19	0.07	3.26	1.11	3.25
SPC_TRINITY_DN29971_c0_g6_i1	AT3G55760	unknown protein	YES	3.23	0.000401	0.12	0	0	0.9	0.92	0.98
SPC_TRINITY_DN34398_c3_g5_i1	AT3G53260	phenylalanine ammonia-lyase 2		3.23	2.44e-16	4.3	5.73	2.47	38.97	59.43	41.72
SPC_TRINITY_DN31374_c3_g1_i12	AT1G18660	zinc finger (C3HC4-type RING finger) family protein		3.21	3.72e-10	2.17	0.21	2.07	18.47	16.72	18.67
SPT_TRINITY_DN28320_c1_g2_i3	AT4G35470	plant intracellular ras group-related LRR 4		3.2	1.56e-06	0.3	0.21	0.22	3.74	2.17	4.18
SPC_TRINITY_DN27880_c1_g1_i1	AT2G40110	Yippee family putative zinc-binding protein		3.19	1.49e-15	3.27	1.89	1.21	25.21	21.6	24.89
SPT_TRINITY_DN28611_c0_g2_i1	AT5G12010	unknown protein		3.18	2.13e-10	2.24	1.3	0.35	14.39	12.47	16.3
SPT_TRINITY_DN27220_c1_g1_i1	AT1G18660	zinc finger (C3HC4-type RING finger) family protein		3.18	5.09e-13	1.51	0.43	0.63	10.21	9.4	8.18
SPT_TRINITY_DN19642_c0_g1_i3	AT1G26220	Acyl-CoA N-acyltransferases (NAT) superfamily protein		3.17	5.25e-08	0.32	0.39	0.36	3.4	4.92	4.62
SPC_TRINITY_DN33906_c3_g1_i5	AT5G24120	sigma factor E		3.17	3.5e-16	5.52	1.82	2.7	38.42	31.58	35
SPT_TRINITY_DN21151_c1_g1_i10	AT2G46600	Calcium-binding EF-hand family protein		3.16	0.000101	0.07	0.04	0.04	1.13	0.55	0.59
SPC_TRINITY_DN24422_c0_g3_i2	AT5G05410	DRE-binding protein 2A		3.15	5.91e-06	0.16	0	0.37	1.69	3.54	1.6
SPC_TRINITY_DN26962_c0_g3_i2	AT5G54470	B-box type zinc finger family protein		3.14	2.51e-09	0.68	0.25	0.47	4.52	6.57	4.9
SPC_TRINITY_DN26114_c3_g2_i12	AT4G35190	Putative lysine decarboxylase family protein		3.13	1.83e-05	0.18	0	0.13	1.27	1.31	1.51
SPC_TRINITY_DN24593_c0_g1_i4	AT1G74070	Cyclophilin-like peptidyl-prolyl cis-trans isomerase family protein		3.13	3.66e-17	0.98	0.83	0.72	7.57	9.04	9.32
SPC_TRINITY_DN3506_c0_g1_i1	AT5G07870	HXXXD-type acyl-transferase family protein		3.12	0.000177	0.33	0.41	0.75	12.56	3.72	9.85
SPC_TRINITY_DN33823_c2_g3_i1	AT1G18660	zinc finger (C3HC4-type RING finger) family protein		3.11	0.000317	0.1	0	0.06	1.14	0.94	0.67
SPT_TRINITY_DN31168_c0_g2_i1	AT2G40140	zinc finger (CCCH-type) family protein		3.1	1.75e-16	1.65	1.29	1.2	10.72	17.59	12.95
SPC_TRINITY_DN24422_c0_g2_i4	AT5G05410	DRE-binding protein 2A		3.09	8.27e-07	0.11	0.1	0.26	1.6	2.35	1.48
SPT_TRINITY_DN26319_c0_g1_i2	AT1G13260	related to ABI3/VP1 1		3.08	1.32e-23	2.3	1.78	2.08	22.8	14.93	21.86
SPT_TRINITY_DN24456_c0_g3_i1	AT1G13260	related to ABI3/VP1 1		3.07	0.000105	1.45	0	0.42	11.58	7.12	12.39
SPC_TRINITY_DN26523_c6_g6_i2	AT1G72510	Protein of unknown function (DUF1677)		3.06	2.49e-11	0.3	0.58	0.3	4.18	2.88	4.87
SPT_TRINITY_DN30117_c0_g1_i1	AT5G15350	early nodulin-like protein 17		3.05	0.000558	0	0.17	0	1.06	0.7	0.55
SPC_TRINITY_DN23416_c0_g1_i1	AT5G37550	unknown protein		3.05	0.000593	0.35	0	0	1.76	3.25	0.99
SPC_TRINITY_DN33237_c0_g1_i2	AT1G01490	Heavy metal transport/detoxification superfamily protein		3.05	7.44e-10	2.32	0.8	1.38	17.33	8.07	22.23
SPC_TRINITY_DN27113_c0_g3_i1	AT3G50930	cytochrome BC1 synthesis		3.04	5.2e-07	0.35	0.43	0.32	5.16	2.02	5.24
SPT_TRINITY_DN30346_c1_g1_i1	AT5G05470	eukaryotic translation initiation factor 2 alpha subunit		3.03	8.85e-07	0.58	0.8	0.41	7.7	6.46	6.56
SPC_TRINITY_DN27351_c2_g2_i4	AT5G49330	myb domain protein 111		3.03	1.54e-05	1.13	0	0.25	4.16	7.67	4.43
SPC_TRINITY_DN29128_c1_g2_i2	AT2G37970	SOUL heme-binding family protein		3.03	1.55e-10	4.46	6.22	4.81	29.87	86.63	36.77
SPC_TRINITY_DN25273_c0_g1_i3	AT4G38580	farnesylated protein 6	YES	3.02	4.01e-08	4.46	1.19	1.32	31.63	11.61	31.25
SPT_TRINITY_DN26602_c1_g1_i3	AT5G53970	Tyrosine transaminase family protein		3.02	3.5e-06	4.24	0.34	0.63	20	17.09	19.9
SPT_TRINITY_DN23051_c0_g3_i1	AT3G53260	phenylalanine ammonia-lyase 2		3.02	2.36e-13	22.74	31.29	13.17	166.67	299.4	194.08
SPC_TRINITY_DN28794_c1_g1_i6	AT5G64260	EXORDIUM like 2	YES	3.02	8.42e-13	1.5	3.37	1.68	19.8	26.41	16.52
SPC_TRINITY_DN29198_c0_g1_i10	AT5G56350	Pyruvate kinase family protein		3.01	0.000115	0.24	0	0	0.98	1.11	1.27
SPT_TRINITY_DN29055_c2_g1_i1	AT1G27730	salt tolerance zinc finger		3.01	3.4e-14	1.16	2.17	1.8	18.89	11.01	19.11
SPC_TRINITY_DN29198_c0_g1_i10	AT5G56350	Pyruvate kinase family protein		3.01	0.000115	0.24	0	0	0.98	1.11	1.27
SPT_TRINITY_DN31994_c0_g1_i2	AT3G06620	PAS domain-containing protein tyrosine kinase family protein		3	2.18e-15	1.34	0.47	0.9	8.64	8.63	7.61
SPT_TRINITY_DN24993_c2_g1_i1	AT1G03870	FASCICLIN-like arabinoogalactan 9		2.99	9.19e-05	0	0.25	1.38	5.61	9.44	6.55
SPT_TRINITY_DN26249_c0_g1_i3	AT3G62260	Protein phosphatase 2C family protein		2.99	1.15e-07	0.22	0.14	0.61	3.51	3.92	2.4
SPT_TRINITY_DN30456_c0_g2_i4	AT1G62300	WRKY family transcription factor		2.98	4.75e-06	0.24	0.12	0.11	1.57	1.6	2.06
SPC_TRINITY_DN30191_c2_g2_i1	AT1G27730	salt tolerance zinc finger		2.98	5.12e-09	0.5	0.53	1.31	6.2	9.8	7.21
SPT_TRINITY_DN22212_c1_g1_i2	AT1G71000	Chaperone DnaJ-domain superfamily protein		2.97	6.05e-08	17.95	2.43	7.48	79.04	124.18	90.31
SPC_TRINITY_DN29915_c0_g1_i4	AT2G36430	Plant protein of unknown function (DUF247)		2.96	7.8e-07	1.5	0.43	0.53	10.75	2.65	11.96
SPT_TRINITY_DN31695_c1_g1_i4	AT3G47420	phosphate starvation-induced gene 3		2.95	1.11e-05	0.63	0.2	0.74	7.44	1.29	8.4
SPC_TRINITY_DN33823_c2_g2_i2	AT1G18660	zinc finger (C3HC4-type RING finger) family protein		2.95	9.42e-11	1.66	0.85	1.91	12.68	15.86	13.92
SPC_TRINITY_DN23258_c1_g1_i1	AT4G28240	Wound-responsive family protein		2.95	8.51e-10	2.11	0.65	2.52	19.97	10.67	20.82
SPT_TRINITY_DN27771_c0_g5_i6	AT1G72510	Protein of unknown function (DUF1677)		2.94	5.93e-11	1.76	1.51	0.89	14.02	9.52	16.28
SPC_TRINITY_DN34071_c3_g2_i4	AT3G53260	phenylalanine ammonia-lyase 2		2.94	1.22e-11	3.37	4.94	2.43	26.02	47.22	26.16
SPC_TRINITY_DN27897_c0_g1_i1	AT3G07470	Protein of unknown function, DUF538		2.94	5.52e-06	0.31	0.26	0.12	1.75	3.55	1.93
SPT_TRINITY_DN28463_c1_g2_i3	AT2G23910	NAD(P)-binding Rossmann-fold superfamily protein		2.94	4.12e-05	2.15	0.45	0.41	16.15	8.68	15.27
SPC_TRINITY_DN28439_c2_g9_i1	AT1G27730	salt tolerance zinc finger		2.92	2.8e-05	0.11	0.14	1.51	7.31	5.99	6.02
SPC_TRINITY_DN24177_c0_g1_i1	AT1G02820	Late embryogenesis abundant 3 (LEA3) family protein	YES	2.91	7.11e-24	25.95	32.33	25.45	201.99	274.12	232.53
SPT_TRINITY_DN31415_c0_g1_i2	AT2G32560	F-box family protein		2.89	1.11e-12	0.5	0.73	0.83	6.23	5.29	6.46
SPT_TRINITY_DN33063_c1_g1_i6	AT2G40140	zinc finger (CCCH-type) family protein		2.88	4.23e-08	1.93	0.66	4.37	22.13	26.41	19.8
SPT_TRINITY_DN29887_c2_g1_i7	AT3G53620	pyrophosphorylase 4		2.87	4.91e-09	0.81	0.37	0.93	7.34	3.89	7.64
SPC_TRINITY_DN32829_c0_g1_i1	AT4G12420	Cupredoxin superfamily protein		2.86	5.43e-06	0.33	0.14	1.15	5.15	5.32	5.94
SPC_TRINITY_DN23635_c0_g1_i2	AT5G65660	hydroxyproline-rich glycoprotein family protein		2.86	1.57e-22	7.27	4.57	6.53	53.97	45.94	53.72
SPT_TRINITY_DN31939_c1_g1_i4	AT1G75390	basic leucine-zipper 44		2.86	1.36e-08	2.05	0.44	0.57	8.8	8.98	9.51
SPT_TRINITY_DN21151_c1_g1_i7	AT2G46600	Calcium-binding EF-hand family protein		2.86	1.93e-05	0.98	0.46	1.56	15.5	2.83	13.64
SPT_TRINITY_DN32040_c2_g4_i2	AT1G76360	Protein kinase superfamily protein		2.84	0.000164	0.46	0.28	0.13	4.21	1.68	4.08
SPC_TRINITY_DN33210_c2_g2_i2	AT1G76600	unknown protein		2.84	2.74e-06	3.25	2.7	0	23.19	18.09	19.1
SPT_TRINITY_DN31724_c0_g1_i4	AT5G54380	protein kinase family protein		2.84	0.000479	0.06	0.37	0	1.65	0.88	2.37
SPT_TRINITY_DN29927_c3_g1_i2	AT3G25250	AGC (cAMP-dependent, cGMP-dependent and protein kinase C) kinase family protein		2.83	3.3e-05	0.26	0	0.15	1.52	0.81	1.77
SPC_TRINITY_DN28946_c1_g2_i1	AT1G13260	related to ABI3/VP1 1		2.83	1.63e-05	1	0	0.3	4.49	3.32	4.87
SPT_TRINITY_DN29740_c1_g1_i2	AT2G40140	zinc finger (CCCH-type) family protein		2.83	2.79e-06	0.58	0.32	0.07	2.95	3.13	3.18
SPT_TRINITY_DN29265_c0_g2_i2	AT1G60010	unknown protein		2.83	1.74e-06	1.23	0.34	0.2	5.33	5	6.67
SPC_TRINITY_DN24751_c0_g1_i1	AT5G01750	Protein of unknown function (DUF567)		2.83	7.42e-06	0.82	0.68	0.21	7.68	2.49	6.63
SPT_TRINITY_DN25435_c0_g3_i3	AT5G12010	unknown protein		2.82	1.35e-07	0.83	0.33	0.13	4.14	3.05	4.31
SPC_TRINITY_DN32562_c1_g2_i2	AT1G68585	unknown protein		2.82	0.000537	0	1.32	1.86	17.31	7.98	15.78
SPC_TRINITY_DN30790_c0_g2_i4	AT1G12370	photolyase 1		2.81	1.75e-14	1.42	0.71	1.01	8.27	9.36	7.5
SPC_TRINITY_DN33185_c2_g2_i1	AT2G32530	cellulose synthase-like B3		2.81	2.76e-13	1.85	2.21	2.29	14.71	22.25	15.14
SPC_TRINITY_DN32233_c3_g1_i3	AT5G56850	unknown protein		2.81	4.48e-06	0.36	0.09	0.04	2.02	1.06	1.5
SPC_TRINITY_DN29070_c4_g1_i2	AT4G39900	unknown protein		2.81	3.07e-06	0.58	0.62	0.19	5.69	2.68	4.71
SPC_TRINITY_DN29198_c0_g1_i6	AT5G56350	Pyruvate kinase family protein		2.81	1.06e-05	0.23	0.1	0.05	1.2	1.12	1.34
SPT_TRINITY_DN26339_c0_g1_i6	AT5G40380	cysteine-rich RLK (RECEPTOR-like protein kinase) 42		2.8	6.34e-05	0.07	0.04	0.21	0.97	1.17	1.07
SPC_TRINITY_DN26752_c1_g2_i10	AT4G02920	unknown protein		2.79	0.000188	0.22	0	0.19	1.12	1.68	1.54
SPC_TRINITY_DN34562_c0_g2_i9	AT3G55580	Regulator of chromosome condensation (RCC1) family protein		2.78	3.77e-07	0.21	0.55	0.85	3.35	6.86	3.55
SPC_TRINITY_DN26445_c0_g1_i3	AT3G06070	unknown protein		2.77	4.12e-06	0.89	0.6	0.59	8.45	2.16	8.8
SPT_TRINITY_DN32352_c0_g3_i1	AT5G58620	zinc finger (CCCH-type) family protein	YES	2.76	4.45e-06	2.39	1.32	0.1	10.38	11.84	11.5
SPC_TRINITY_DN29243_c1_g1_i9	AT1G01060	Homeodomain-like superfamily protein		2.76	6.89e-07	1.3	2.83	2.62	28.32	20.7	15.66
SPT_TRINITY_DN32819_c1_g2_i4	AT4G39670	Glycolipid transfer protein (GLTP) family protein		2.76	1.82e-11	3.43	1.69	2.63	25	11.95	25.88
SPT_TRINITY_DN26527_c1_g4_i3	AT3G50380	Protein of unknown function (DUF1162)		2.76	3.64e-05	0.26	0.01	0.15	1.25	1.04	1.74
SPT_TRINITY_DN21903_c0_g1_i4	AT1G74070	Cyclophilin-like peptidyl-prolyl cis-trans isomerase family protein		2.76	2.09e-19	2.13	2.38	2.2	16.65	18.73	16.13
SPT_TRINITY_DN29740_c0_g1_i3	AT2G40140	zinc finger (CCCH-type) family protein		2.76	3.18e-13	3.98	4.02	3.03	27.23	37.33	25.94
SPT_TRINITY_DN19984_c0_g1_i2	AT1G65690	Late embryogenesis abundant (LEA) hydroxyproline-rich glycoprotein family		2.75	3.66e-05	0.37	0.34	0.42	4.71	1.76	4.26
SPC_TRINITY_DN33571_c4_g1_i1	AT2G30600	BTB/POZ domain-containing protein		2.75	2.29e-06	0.6	0.08	0.3	3.82	1.64	3.1
SPC_TRINITY_DN33571_c4_g1_i1	AT2G30600	BTB/POZ domain-containing protein		2.75	2.29e-06	0.6	0.08	0.3	3.82	1.64	3.1
SPC_TRINITY_DN24149_c3_g3_i2	AT1G70520	cysteine-rich RLK (RECEPTOR-like protein kinase) 2		2.75	0.000812	0.1	0	0.41	1.74	2.07	2.69
SPT_TRINITY_DN24731_c0_g1_i2	AT4G19230	cytochrome P450, family 707, subfamily A, polypeptide 1		2.74	0.000271	0.11	0.16	0	1.03	0.6	0.84
SPC_TRINITY_DN28181_c3_g3_i2	AT4G23180	cysteine-rich RLK (RECEPTOR-like protein kinase) 10		2.74	0.00066	0.44	0.22	0	3.66	1.06	2.49
SPT_TRINITY_DN23396_c0_g1_i3	AT4G38840	SAUR-like auxin-responsive protein family		2.74	0.000624	0.48	0	0.74	5.86	0.89	6.43
SPC_TRINITY_DN32657_c0_g5_i2	AT4G23180	cysteine-rich RLK (RECEPTOR-like protein kinase) 10		2.74	2.97e-07	0.44	0.16	0.21	2.36	1.31	3.09
SPT_TRINITY_DN27374_c1_g1_i7	AT5G17030	UDP-glucosyl transferase 78D3		2.73	0.000311	0.19	0.12	0.14	1.06	2.28	1.18
SPT_TRINITY_DN28238_c1_g2_i4	AT5G56850	unknown protein		2.72	5.95e-05	0.68	0	0.23	3.15	1.71	3.35
SPT_TRINITY_DN26742_c0_g1_i3	AT4G27450	Aluminium induced protein with YGL and LRDR motifs		2.72	0.000183	0.07	0.8	0.16	4.78	1.77	3.2
SPC_TRINITY_DN25263_c0_g2_i1	AT5G04040	Patatin-like phospholipase family protein		2.72	2.34e-06	0.69	0.24	0.39	4.39	2.04	4.74
SPT_TRINITY_DN22432_c1_g5_i3	AT4G31550	WRKY DNA-binding protein 11		2.72	0.000592	0.16	0.2	0	1.66	0.79	1.19
SPC_TRINITY_DN33133_c1_g3_i4	AT2G40140	zinc finger (CCCH-type) family protein		2.71	8.66e-19	5.03	3.37	3.15	24.93	32.12	26.91
SPT_TRINITY_DN27719_c1_g4_i1	AT4G34588	conserved peptide upstream open reading frame 2		2.71	1.21e-06	8.23	2.44	1.13	39.1	32.12	32.08
SPC_TRINITY_DN30860_c1_g3_i2	AT1G51340	MATE efflux family protein		2.7	1.76e-07	0.17	0.38	0.16	2.08	1.66	1.84
SPT_TRINITY_DN30456_c0_g1_i1	AT1G62300	WRKY family transcription factor		2.69	1.91e-07	0.61	1.21	1.11	8.34	8.43	6.91
SPC_TRINITY_DN32829_c0_g1_i2	AT4G12420	Cupredoxin superfamily protein		2.69	5.09e-08	2.1	5.19	1.52	21.67	29.72	19.6
SPC_TRINITY_DN26152_c0_g1_i5	AT1G23030	ARM repeat superfamily protein		2.69	1.44e-05	0.23	0	0.21	1.24	1.25	1.23
SPT_TRINITY_DN19113_c0_g1_i1	AT3G52720	alpha carbonic anhydrase 1		2.69	2.1e-05	0.46	0.29	0.8	3.88	3.91	6.08
SPT_TRINITY_DN33063_c1_g1_i3	AT2G40140	zinc finger (CCCH-type) family protein		2.68	6.61e-12	4.67	2.21	2.15	20.16	27.21	18.5
SPC_TRINITY_DN25213_c0_g1_i6	AT4G33920	Protein phosphatase 2C family protein		2.66	7.13e-12	0.94	1.16	0.54	6.58	6.21	6.37
SPT_TRINITY_DN29093_c1_g1_i5	AT5G50840	CONTAINS InterPro DOMAIN/s: Taxilin (InterPro:IPR019132); Has 30201 Blast hits to 17322 proteins in 780 species: Archae - 12; Bacteria - 1396; Metazoa - 17338; Fungi - 3422; Plants - 5037; Viruses - 0; Other Eukaryotes - 2996 (source: NCBI BLink).		2.66	9.87e-07	1.28	0.22	0.8	7.07	3.71	7.61
SPC_TRINITY_DN22931_c0_g1_i1	AT4G24220	NAD(P)-binding Rossmann-fold superfamily protein	YES	2.65	2.53e-05	0.37	0.2	0.52	1.54	5.07	2.29
SPC_TRINITY_DN25019_c0_g1_i3	AT5G52570	beta-carotene hydroxylase 2		2.65	5.3e-21	10.5	8.5	9.12	60.43	76.95	61.43
SPT_TRINITY_DN27119_c0_g2_i5	AT5G45480	Protein of unknown function (DUF594)		2.63	1.7e-08	0.58	0.42	0.35	4.02	2.13	3.93
SPT_TRINITY_DN32352_c0_g5_i1	AT2G40140	zinc finger (CCCH-type) family protein		2.63	2.61e-08	1.48	1.34	1.7	11.47	14.16	9.26
SPC_TRINITY_DN32603_c1_g2_i2	AT5G17930	MIF4G domain-containing protein / MA3 domain-containing protein		2.62	5.77e-06	0.51	0.08	0.13	2.11	1.74	1.67
SPT_TRINITY_DN21613_c0_g2_i1	AT1G66840	Plant protein of unknown function (DUF827)		2.62	3.1e-06	1.14	0.15	0.38	4.52	3.4	4.88
SPC_TRINITY_DN29985_c0_g1_i2	AT3G09440	Heat shock protein 70 (Hsp 70) family protein		2.62	1.41e-05	0.43	0.08	0.28	3.12	1.19	1.9
SPT_TRINITY_DN31091_c0_g1_i1	AT4G30610	alpha/beta-Hydrolases superfamily protein		2.6	1.12e-08	0.33	0.48	0.48	3.55	2.43	3.16
SPC_TRINITY_DN24593_c0_g1_i2	AT1G74070	Cyclophilin-like peptidyl-prolyl cis-trans isomerase family protein		2.6	4.92e-06	0.32	0.24	0.14	1.85	1.9	1.58
SPC_TRINITY_DN29198_c0_g1_i11	AT5G56350	Pyruvate kinase family protein		2.58	6.59e-05	3.08	2.85	2.57	8.68	9.09	7.535
SPT_TRINITY_DN29740_c1_g1_i1	AT2G40140	zinc finger (CCCH-type) family protein		2.59	6.68e-07	0.3	0.78	0.23	2.98	3.75	2.74
SPT_TRINITY_DN20213_c0_g1_i2	AT1G27730	salt tolerance zinc finger		2.59	2.71e-06	0.6	0.56	0.34	3.39	4.39	3.52
SPC_TRINITY_DN28701_c0_g3_i1	AT1G01060	Homeodomain-like superfamily protein		2.59	3.2e-11	1.02	1.14	0.72	6.95	6.71	6.66
SPC_TRINITY_DN31511_c2_g2_i2	AT4G12970	stomagen		2.58	1.14e-07	1.2	2.24	1.24	9.54	14.73	10.27
SPT_TRINITY_DN33063_c1_g1_i7	AT2G40140	zinc finger (CCCH-type) family protein		2.58	1.83e-06	2.35	0.28	2.06	10.31	12.83	12.66
SPT_TRINITY_DN26399_c1_g2_i3	AT2G38310	PYR1-like 4		2.58	2.17e-05	0.57	0.51	0.56	6.14	2.04	4.67
SPC_TRINITY_DN32932_c0_g2_i2	AT4G22710	cytochrome P450, family 706, subfamily A, polypeptide 2		2.57	4.8e-05	0.19	0.51	0.07	1.64	2.7	1.52
SPC_TRINITY_DN34174_c0_g3_i3	AT3G63380	ATPase E1-E2 type family protein / haloacid dehalogenase-like hydrolase family protein		2.57	1.37e-08	0.39	0.2	0.6	3.43	1.87	3.17
SPT_TRINITY_DN20260_c0_g3_i2	AT3G09440	Heat shock protein 70 (Hsp 70) family protein		2.57	0.000432	0.36	0.16	0.35	2.98	0.45	3.92
SPT_TRINITY_DN22256_c0_g1_i2	AT4G38960	B-box type zinc finger family protein		2.57	5.46e-14	1.96	3.45	3.19	20.98	17.85	19.65
SPT_TRINITY_DN19817_c0_g1_i2	AT3G45850	P-loop containing nucleoside triphosphate hydrolases superfamily protein		2.56	0.000159	0.12	0.17	0.1	1.58	0.55	1.01
SPC_TRINITY_DN33133_c1_g2_i2	AT2G40140	zinc finger (CCCH-type) family protein		2.56	9.25e-10	2.18	1.31	2.21	9.66	17.56	11.92
SPC_TRINITY_DN30535_c2_g1_i13	AT1G76360	Protein kinase superfamily protein		2.56	2.89e-07	1.27	0.23	0.71	5.99	3.98	5.63
SPT_TRINITY_DN26802_c0_g1_i1	AT5G20630	germin 3	YES	2.55	7.79e-07	5.94	24.18	8.88	77.77	111.51	95.38
SPT_TRINITY_DN23330_c0_g1_i2	AT1G10370	Glutathione S-transferase family protein	YES	2.55	2.05e-05	0.81	0.7	0.23	3.54	6.46	3.39
SPT_TRINITY_DN30682_c0_g1_i2	AT3G55580	Regulator of chromosome condensation (RCC1) family protein		2.54	1.92e-08	1.1	1.12	0.92	5.71	10.1	5.53
SPT_TRINITY_DN27220_c1_g1_i4	AT1G18660	zinc finger (C3HC4-type RING finger) family protein		2.53	4.01e-14	1.63	1.05	1.14	8.68	7.04	9.61
SPC_TRINITY_DN28236_c3_g2_i7	AT3G53260	phenylalanine ammonia-lyase 2		2.53	4.85e-11	3.87	6.11	3.2	24.41	37.06	25.46
SPT_TRINITY_DN20597_c0_g2_i4	AT2G36430	Plant protein of unknown function (DUF247)		2.52	3.52e-05	2.58	2.5	0.66	18.47	9.44	19.71
SPC_TRINITY_DN21727_c0_g1_i1	AT1G10585	basic helix-loop-helix (bHLH) DNA-binding superfamily protein		2.52	0.000964	1.14	0	0.24	4.97	2.1	4.93
SPT_TRINITY_DN22013_c3_g1_i2	AT3G08710	thioredoxin H-type 9		2.51	8.38e-11	1.7	1.31	1.58	10.09	9.01	11.81
SPC_TRINITY_DN33642_c0_g1_i12	AT2G47000	ATP binding cassette subfamily B4		2.51	0.000317	0.18	0.09	0	0.98	0.46	0.6
SPT_TRINITY_DN21941_c0_g1_i4	AT5G04040	Patatin-like phospholipase family protein		2.51	2.63e-05	0.25	0.13	0.2	1.95	1.17	1.37
SPT_TRINITY_DN27116_c2_g4_i1	AT5G17930	MIF4G domain-containing protein / MA3 domain-containing protein		2.51	0.000108	0.26	0.06	0.32	1.62	1.39	1.85
SPT_TRINITY_DN31724_c0_g1_i1	AT5G54380	protein kinase family protein		2.51	2.27e-09	0.29	0.3	0.17	1.96	1.59	1.48
SPC_TRINITY_DN25568_c0_g1_i4	AT3G29240	Protein of unknown function (DUF179)		2.5	3.83e-09	2.89	1.73	4.97	18.18	24.02	21.14
SPT_TRINITY_DN28463_c1_g2_i2	AT2G23910	NAD(P)-binding Rossmann-fold superfamily protein		2.5	3.53e-08	9.14	4.32	2.52	36.37	41.33	35.72
SPC_TRINITY_DN26962_c0_g9_i1	AT5G54470	B-box type zinc finger family protein		2.49	6.66e-05	1.48	0.42	1.4	7.18	12.41	8.67
SPT_TRINITY_DN27872_c2_g4_i1	AT4G32190	Myosin heavy chain-related protein	YES	2.49	0.000146	0.13	0.03	0.14	0.74	0.46	0.89
SPC_TRINITY_DN27405_c0_g1_i1	AT3G62260	Protein phosphatase 2C family protein		2.49	2.82e-06	0.74	0.56	0.59	4.02	6.18	2.74
SPT_TRINITY_DN24993_c2_g2_i1	AT1G03870	FASCICLIN-like arabinoogalactan 9		2.48	2.14e-05	0.85	1.9	0.97	7.06	11.99	8.26
SPC_TRINITY_DN34162_c4_g3_i4	AT3G48100	response regulator 5		2.48	0.000953	0.74	0	1.35	4.62	8.79	2.6
SPT_TRINITY_DN23763_c0_g6_i1	AT1G13260	related to ABI3/VP1 1		2.48	1.7e-06	4.16	0.65	2.13	17.44	12.72	17.29
SPC_TRINITY_DN26326_c0_g1_i2	AT4G01560	Ribosomal RNA processing Brix domain protein		2.47	0.000671	0.11	0.1	0.03	0.63	0.65	0.62
SPC_TRINITY_DN30096_c1_g2_i2	AT1G01490	Heavy metal transport/detoxification superfamily protein		2.47	2.99e-11	11.66	4.5	8.24	55.65	42.7	58.02
SPC_TRINITY_DN28296_c1_g3_i7	AT4G15545	unknown protein		2.46	0.000414	0.03	0.17	0.19	1	0.72	1.12
SPC_TRINITY_DN31863_c1_g2_i9	AT2G32530	cellulose synthase-like B3		2.46	2.31e-06	0.5	1.01	1.71	6.1	10.12	5.09
SPC_TRINITY_DN27690_c0_g2_i9	AT3G62260	Protein phosphatase 2C family protein		2.46	3.16e-07	0.27	0.66	0.69	3.73	2.58	4.3
SPC_TRINITY_DN34532_c0_g1_i11	AT1G08980	amidase 1		2.46	8.79e-07	0.18	0.62	0.23	2.19	2.19	2.54
SPT_TRINITY_DN25562_c0_g1_i1	AT5G60910	AGAMOUS-like 8		2.45	0.000499	4.14	0.86	0.13	14.64	9.85	14.22
SPT_TRINITY_DN32915_c1_g2_i2	AT2G41720	Tetratricopeptide repeat (TPR)-like superfamily protein		2.44	0.000462	0.33	0.19	0.27	1.85	1.79	2.05
SPT_TRINITY_DN33399_c2_g2_i5	AT1G02520	P-glycoprotein 11		2.44	4.25e-08	1.27	0.5	0.75	7.19	3.23	5.34
SPT_TRINITY_DN26159_c5_g2_i7	AT5G14740	carbonic anhydrase 2		2.44	0.000493	0.36	1.05	0.14	3.33	3.16	4.88
SPT_TRINITY_DN22951_c0_g1_i1	AT4G33920	Protein phosphatase 2C family protein		2.43	9.74e-05	0.29	0.25	0.14	1.81	0.9	1.9
SPT_TRINITY_DN21481_c0_g1_i1	AT1G23030	ARM repeat superfamily protein		2.43	0.000285	0.15	0.05	0.09	0.84	0.52	0.85
SPC_TRINITY_DN29198_c0_g1_i1	AT5G56350	Pyruvate kinase family protein		2.43	6.59e-05	3.08	2.85	2.57	8.68	39.09	7.54
SPC_TRINITY_DN30535_c2_g1_i7	AT1G76360	Protein kinase superfamily protein		2.42	7.99e-09	1.47	0.71	0.81	7.8	4.55	6.74
SPC_TRINITY_DN29217_c2_g1_i10	AT1G56220	Dormancy/auxin associated family protein		2.42	1.69e-07	2.96	1.19	1.23	14.89	6.3	12.77
SPC_TRINITY_DN31947_c4_g2_i5	AT1G13260	related to ABI3/VP1 1		2.42	0.000683	0.41	0.15	0.14	2.49	0.56	2.15
SPT_TRINITY_DN28463_c1_g3_i4	AT2G23910	NAD(P)-binding Rossmann-fold superfamily protein		2.42	5.9e-09	6.43	3.52	2.29	21.57	29.17	25.8
SPT_TRINITY_DN30368_c0_g1_i1	AT3G19970	alpha/beta-Hydrolases superfamily protein		2.42	7.19e-10	2.37	0.86	1.34	8.91	9.59	9.38
SPT_TRINITY_DN32040_c2_g1_i2	AT1G76360	Protein kinase superfamily protein		2.42	2.88e-06	0.49	0.33	0.26	2.86	1.59	2.62
SPC_TRINITY_DN29051_c0_g1_i3	AT1G79440	aldehyde dehydrogenase 5F1		2.42	7.1e-09	7.5	3.59	4.97	37.62	32.07	42.45
SPT_TRINITY_DN28722_c0_g2_i4	AT1G54680	unknown protein; FUNCTIONS IN: molecular_function unknown; INVOLVED IN: biological_process unknown; LOCATED IN: endomembrane system; EXPRESSED IN: 22 plant structures; EXPRESSED DURING: 13 growth stages; BEST Arabidopsis thaliana protein match is: unknown protein (TAIR:AT5G27290.1); Has 200 Blast hits to 200 proteins in 57 species: Archae - 0; Bacteria - 59; Metazoa - 0; Fungi - 0; Plants - 127; …		2.41	1.92e-07	0.8	0.47	0.81	4.37	4.06	4.82
SPC_TRINITY_DN30298_c0_g1_i1	AT2G30520	Phototropic-responsive NPH3 family protein		2.41	4.6e-11	1	1.67	2.06	10.47	8.82	9.56
SPC_TRINITY_DN34808_c1_g1_i5	AT3G13750	beta galactosidase 1		2.41	1.7e-07	0.39	0.34	0.57	3.74	1.82	2.8
SPC_TRINITY_DN30068_c0_g2_i1	AT2G36430	Plant protein of unknown function (DUF247)		2.4	8.07e-07	1.24	0.61	0.36	5.7	2.91	5.16
SPT_TRINITY_DN30273_c1_g4_i1	AT4G12420	Cupredoxin superfamily protein		2.39	3.27e-06	0.64	2.13	0.84	7.04	9.42	6.11
SPC_TRINITY_DN27050_c1_g1_i1	AT2G38310	PYR1-like 4		2.39	0.000241	0.27	0.17	0.46	1.81	2.05	2.32
SPT_TRINITY_DN28320_c1_g1_i1	AT4G35470	plant intracellular ras group-related LRR 4		2.38	6.14e-05	1.34	0.37	0.21	4.76	3.28	4.54
SPT_TRINITY_DN30187_c0_g6_i3	AT3G21790	UDP-Glycosyltransferase superfamily protein		2.37	1.69e-07	11.28	14.11	6.75	66.29	97.75	55.79
SPT_TRINITY_DN16048_c0_g1_i1	AT2G36750	UDP-glucosyl transferase 73C1		2.36	0.000316	0.37	0.09	1.17	3.85	3.97	3.18
SPT_TRINITY_DN30930_c0_g3_i1	AT3G61580	Fatty acid/sphingolipid desaturase		2.36	1.08e-10	18.87	37.08	18.91	155.61	144.93	153.21
SPC_TRINITY_DN27263_c0_g1_i3	AT1G02520	P-glycoprotein 11		2.36	2.65e-05	1.34	0.25	0.89	6.55	2.8	6.35
SPT_TRINITY_DN21903_c0_g1_i1	AT1G74070	Cyclophilin-like peptidyl-prolyl cis-trans isomerase family protein		2.36	6.06e-05	0.37	0.1	0.37	2.13	1.87	1.39
SPC_TRINITY_DN28777_c2_g2_i1	AT3G21790	UDP-Glycosyltransferase superfamily protein		2.34	1.33e-09	23.02	11.22	13.33	71.45	119.68	78.15
SPC_TRINITY_DN26589_c0_g1_i1	AT1G72030	Acyl-CoA N-acyltransferases (NAT) superfamily protein		2.34	0.00023	2.4	0.16	0.74	6.03	7.81	7.55
SPC_TRINITY_DN31374_c3_g1_i2	AT1G18660	zinc finger (C3HC4-type RING finger) family protein		2.33	8.74e-06	1.82	0.43	0.44	5.3	5.01	5.5
SPC_TRINITY_DN28434_c0_g1_i2	AT5G12010	unknown protein; INVOLVED IN: response to salt stress; LOCATED IN: chloroplast, plasma membrane, membrane; EXPRESSED IN: 23 plant structures; EXPRESSED DURING: 13 growth stages; BEST Arabidopsis thaliana protein match is: unknown protein (TAIR:AT4G29780.1); Has 1807 Blast hits to 1807 proteins in 277 species: Archae - 0; Bacteria - 0; Metazoa - 736; Fungi - 347; Plants - 385; Viruses - 0; Other E…		2.33	4.01e-09	3.12	2.14	1.73	13.03	14.89	13.96
SPT_TRINITY_DN25933_c0_g1_i4	AT1G75100	J-domain protein required for chloroplast accumulation response 1		2.32	1.73e-08	1.29	0.5	1.05	5.75	3.98	6.7
SPC_TRINITY_DN28275_c0_g1_i1	AT2G40140	zinc finger (CCCH-type) family protein		2.32	1.58e-08	2.06	2.39	2.61	10.21	18.83	11.33
SPC_TRINITY_DN24177_c0_g1_i3	AT1G02820	Late embryogenesis abundant 3 (LEA3) family protein	YES	2.32	6.36e-07	51.5	18.6	16.74	184.04	111.86	221.38
SPT_TRINITY_DN25446_c0_g1_i1	AT5G24120	sigma factor E		2.31	3.82e-07	13.22	3.63	12.14	61.04	46.14	58.88
SPT_TRINITY_DN24353_c0_g3_i1	AT4G22590	Haloacid dehalogenase-like hydrolase (HAD) superfamily protein		2.31	0.000122	1.09	0.54	0.38	4.04	4.77	4.1
SPC_TRINITY_DN25465_c0_g1_i2	AT1G01490	Heavy metal transport/detoxification superfamily protein		2.3	0.000389	0.28	0.33	0.38	2.38	1.35	2.61
SPT_TRINITY_DN23529_c0_g5_i3	AT4G13830	DNAJ-like 20		2.29	7.5e-07	1	1.59	2.2	11.04	6.02	11.04
SPT_TRINITY_DN27061_c2_g1_i7	AT5G64170	dentin sialophosphoprotein-related	YES	2.28	3.33e-13	2.75	3.17	2.37	15.12	16.59	13.23
SPT_TRINITY_DN28508_c1_g1_i1	AT2G40540	potassium transporter 2		2.28	0.000963	0.32	0.54	0.37	2.87	2.85	2.33
SPC_TRINITY_DN31433_c1_g2_i5	AT4G23920	UDP-D-glucose/UDP-D-galactose 4-epimerase 2		2.27	0.000659	0.21	0.47	0.37	2.25	2.84	1.48
SPC_TRINITY_DN30685_c0_g1_i1	AT2G35880	TPX2 (targeting protein for Xklp2) protein family		2.27	5.51e-07	0.77	0.56	0.67	3.81	2.74	4.82
SPC_TRINITY_DN28777_c2_g7_i1	AT3G21790	UDP-Glycosyltransferase superfamily protein		2.26	7.5e-05	9.78	1.34	3.34	25.64	31.54	25.07
SPC_TRINITY_DN29854_c0_g3_i1	AT1G75170	Sec14p-like phosphatidylinositol transfer family protein		2.26	0.000753	0.48	0.11	0.1	1.36	1.54	1.43
SPT_TRINITY_DN31168_c0_g1_i2	AT5G58620	zinc finger (CCCH-type) family protein	YES	2.25	3.8e-11	16.82	10.14	9.05	62.51	74.99	61.06
SPT_TRINITY_DN24832_c1_g3_i1	AT1G59870	ABC-2 and Plant PDR ABC-type transporter family protein		2.25	1.69e-12	1.13	1.32	1.24	7.02	5.43	7.2
SPC_TRINITY_DN31960_c0_g2_i1	AT2G32560	F-box family protein		2.24	2.32e-07	1.16	0.4	0.63	3.96	3.29	4.59
SPC_TRINITY_DN27700_c0_g1_i7	AT4G31040	CemA-like proton extrusion protein-related		2.23	2.38e-05	0.83	0.14	0.39	2.84	2.12	2.55
SPC_TRINITY_DN29970_c0_g1_i2	AT1G75670	DNA-directed RNA polymerases		2.22	0.000405	0.73	0.05	0.31	2.41	1.81	2.23
SPC_TRINITY_DN34306_c0_g2_i2	AT3G45850	P-loop containing nucleoside triphosphate hydrolases superfamily protein		2.22	0.000229	0.45	0.06	0.15	1.49	0.91	1.31
SPC_TRINITY_DN30119_c0_g2_i4	AT4G38840	SAUR-like auxin-responsive protein family		2.22	7.59e-05	2.63	1.31	1.81	14.79	4.74	15.05
SPT_TRINITY_DN26339_c0_g1_i5	AT1G70520	cysteine-rich RLK (RECEPTOR-like protein kinase) 2		2.21	1.7e-06	1.17	0.29	0.82	4.42	3.36	4.44
SPC_TRINITY_DN35056_c2_g5_i1	AT1G01060	Homeodomain-like superfamily protein		2.21	1.91e-16	8.01	5.56	5.94	34.54	30.8	34.69
SPT_TRINITY_DN31665_c0_g1_i9	AT1G71710	DNAse I-like superfamily protein		2.2	3.14e-05	0.36	0.18	0.14	1.32	1.19	1.22
SPT_TRINITY_DN25055_c0_g1_i4	AT2G28550	related to AP2.7	YES	2.2	0.000652	0.35	0.16	0.15	1.46	1.38	1.07
SPT_TRINITY_DN26973_c0_g1_i1	AT2G40140	zinc finger (CCCH-type) family protein		2.2	1.73e-10	5.27	6.13	3.08	23.15	25.86	26.24
SPC_TRINITY_DN31250_c0_g1_i6	AT4G19420	Pectinacetylesterase family protein	YES	2.2	0.000203	0.28	0.17	0.32	1.56	0.89	1.96
SPC_TRINITY_DN33934_c0_g1_i5	AT3G06620	PAS domain-containing protein tyrosine kinase family protein		2.2	8.61e-07	0.59	0.28	0.2	2.08	1.77	1.91
SPT_TRINITY_DN30190_c0_g6_i1	AT5G15350	early nodulin-like protein 17		2.19	9.27e-06	1.99	0.68	1.19	5.21	8.9	7.22
SPT_TRINITY_DN22094_c1_g1_i4	AT3G14200	Chaperone DnaJ-domain superfamily protein		2.19	9.57e-05	0.83	1.37	1.74	8.79	3.02	10.69
SPC_TRINITY_DN26258_c1_g2_i1	AT5G12010	unknown protein		2.18	8.14e-06	1.72	1.75	0.54	5.62	9.23	6.08
SPT_TRINITY_DN27374_c1_g1_i1	AT5G17050	UDP-glucosyl transferase 78D2		2.18	2.64e-07	4.41	2.11	2.07	11.64	19.56	12.59
SPC_TRINITY_DN23635_c0_g2_i2	AT5G65660	hydroxyproline-rich glycoprotein family protein		2.18	3.81e-12	11.74	11.56	18.03	70.56	72.51	70.33
SPC_TRINITY_DN28439_c2_g8_i1	AT1G27730	salt tolerance zinc finger		2.17	2.63e-07	1.88	3.33	1.66	12.7	8.87	14.82
SPT_TRINITY_DN28463_c1_g3_i3	AT2G23910	NAD(P)-binding Rossmann-fold superfamily protein		2.17	7.4e-06	2.84	1.23	0.72	9.18	6.55	9.19
SPC_TRINITY_DN33934_c0_g1_i8	AT3G06620	PAS domain-containing protein tyrosine kinase family protein		2.17	6.1e-06	0.53	0.18	0.33	1.8	2.18	1.43
SPT_TRINITY_DN19875_c0_g1_i1	AT4G38580	farnesylated protein 6	YES	2.16	0.000688	2.73	0.5	0.69	9.68	3.91	8.98
SPT_TRINITY_DN32411_c2_g1_i5	AT3G25690	Hydroxyproline-rich glycoprotein family protein		2.16	5.62e-06	13.72	3.18	6.6	46.46	30.89	43.27
SPT_TRINITY_DN25941_c0_g1_i3	AT2G29090	cytochrome P450, family 707, subfamily A, polypeptide 2		2.16	2.3e-08	6.99	4.51	6.92	23.75	43.34	25.09
SPC_TRINITY_DN26630_c6_g1_i1	AT5G51970	GroES-like zinc-binding alcohol dehydrogenase family protein		2.16	2.29e-06	0.76	0.28	0.35	2.42	2.31	2.5
SPC_TRINITY_DN31759_c0_g1_i5	AT5G04040	Patatin-like phospholipase family protein		2.15	7.88e-05	0.54	0.29	0.37	2.55	1.53	2.47
SPC_TRINITY_DN25360_c0_g1_i3	AT4G30610	alpha/beta-Hydrolases superfamily protein		2.15	3.36e-05	0.6	0.34	0.31	2.48	1.39	2.84
SPT_TRINITY_DN25628_c1_g1_i2	AT4G27380	unknown protein		2.15	0.000334	2.78	0.36	1.18	7.95	7.3	9.94
SPT_TRINITY_DN25191_c0_g1_i4	AT5G18820	TCP-1/cpn60 chaperonin family protein		2.15	4.7e-06	0.44	0.2	0.41	1.71	1.77	1.87
SPC_TRINITY_DN23615_c0_g1_i2	AT4G37530	Peroxidase superfamily protein		2.14	4.38e-06	4.94	3.96	2.02	13.5	27.22	14.45
SPT_TRINITY_DN30900_c2_g1_i4	AT5G63320	nuclear protein X1		2.14	2.89e-05	0.34	0.11	0.27	1.3	1.24	1.22
SPC_TRINITY_DN28275_c0_g4_i1	AT2G40140	zinc finger (CCCH-type) family protein		2.14	3.88e-09	9.28	6.18	4.12	33.3	34.4	32.77
SPC_TRINITY_DN29668_c0_g4_i1	AT2G40140	zinc finger (CCCH-type) family protein		2.13	0.000205	0.33	0.99	0.38	2.83	3.89	2.28
SPC_TRINITY_DN32420_c3_g5_i2	AT5G13140	Pollen Ole e 1 allergen and extensin family protein		2.13	0.000276	0.19	0.73	0.76	3.37	3.12	2.55
SPC_TRINITY_DN21172_c0_g2_i1	AT2G47770	TSPO(outer membrane tryptophan-rich sensory protein)-related		2.13	0.000194	0.43	0.97	1.29	4.17	6.34	4.01
SPC_TRINITY_DN25719_c0_g1_i1	AT1G79720	Eukaryotic aspartyl protease family protein		2.12	0.000333	0.91	0.71	0.65	5.15	3.95	3.37
SPC_TRINITY_DN26282_c2_g1_i16	AT5G47650	nudix hydrolase homolog 2	YES	2.11	0.000209	0.23	0.16	0.4	1.39	1.56	1.24
SPC_TRINITY_DN28050_c3_g1_i11	AT3G12320	unknown protein	YES	2.11	7.46e-08	2.61	2.18	3.92	11.54	17.68	13.5
SPT_TRINITY_DN29014_c2_g1_i2	AT4G05020	NAD(P)H dehydrogenase B2		2.11	2.68e-07	2.81	1.39	1.04	8.26	8.95	8.12
SPT_TRINITY_DN23606_c0_g1_i5	AT5G52570	beta-carotene hydroxylase 2		2.11	3.73e-11	11.24	5.99	7.35	36.44	40.91	41.4
SPC_TRINITY_DN27160_c5_g3_i2	AT1G12990	beta-1,4-N-acetylglucosaminyltransferase family protein		2.11	0.000663	2.17	2.7	8.3	28.26	15.79	37.24
SPT_TRINITY_DN27631_c0_g1_i1	AT5G25280	serine-rich protein-related		2.11	0.000104	0.96	0.86	0.54	4.54	3.88	4.04
SPT_TRINITY_DN22619_c0_g1_i2	AT5G05270	Chalcone-flavanone isomerase family protein		2.1	6.35e-09	16.45	19.34	12.3	64.73	103.19	65.16
SPT_TRINITY_DN28078_c0_g1_i1	AT2G36950	Heavy metal transport/detoxification superfamily protein		2.1	0.00013	0.85	0.17	0.35	2.47	2.42	2.15
SPT_TRINITY_DN23928_c1_g3_i5	AT1G10120	basic helix-loop-helix (bHLH) DNA-binding superfamily protein		2.1	3.54e-06	0.3	0.34	0.29	1.69	1.6	1.26
SPC_TRINITY_DN33847_c0_g2_i1	AT4G17090	chloroplast beta-amylase		2.09	0.000724	8.66	1.11	2.21	23.29	13.74	25.81
SPC_TRINITY_DN28050_c3_g1_i6	AT3G12320	unknown protein	YES	2.08	5.66e-07	1.55	0.67	0.89	5.09	5.16	4.85
SPC_TRINITY_DN31960_c0_g1_i3	AT2G32560	F-box family protein		2.08	3.35e-08	2.24	0.88	1.27	7	6.91	6.64
SPC_TRINITY_DN28054_c1_g1_i1	AT3G15850	fatty acid desaturase 5		2.08	0.000298	0.9	0.71	0.28	3.59	3.04	3.34
SPT_TRINITY_DN23204_c0_g1_i2	AT2G35190	novel plant snare 11		2.07	0.000437	3.06	2.54	0.39	12.6	8.41	11.61
SPC_TRINITY_DN30355_c2_g1_i10	AT3G14200	Chaperone DnaJ-domain superfamily protein		2.07	3.13e-09	5.31	3.3	5.7	25.04	16.78	26.66
SPC_TRINITY_DN26608_c2_g1_i4	AT5G54380	protein kinase family protein		2.06	2.06e-07	0.41	0.65	0.6	2.86	2.15	2.73
SPC_TRINITY_DN27284_c0_g1_i1	AT4G38960	B-box type zinc finger family protein		2.05	4.56e-07	0.95	1.69	1.79	6.92	7.48	6.66
SPC_TRINITY_DN31584_c0_g2_i11	AT4G27940	manganese tracking factor for mitochondrial SOD2		2.04	1.2e-05	0.66	0.77	0.33	2.42	3.24	2.56
SPC_TRINITY_DN31851_c1_g1_i7	AT3G53620	pyrophosphorylase 4		2.04	3.4e-06	3.89	1.66	2.06	12.74	7.83	16.04
SPC_TRINITY_DN33133_c1_g4_i2	AT2G40140	zinc finger (CCCH-type) family protein		2.03	1.28e-09	5.26	6.08	3.48	21.2	25.3	21.11
SPC_TRINITY_DN33133_c1_g1_i3	AT2G40140	zinc finger (CCCH-type) family protein		2.03	1.21e-09	1.84	1.49	1.86	7.12	9.53	6.79
SPT_TRINITY_DN29029_c1_g1_i4	AT4G19420	Pectinacetylesterase family protein	YES	2.02	8.72e-07	2.2	1.06	1.26	7	7.36	6.83
SPT_TRINITY_DN32990_c1_g6_i4	AT5G04040	Patatin-like phospholipase family protein		2.02	0.000267	1.64	0.79	1.16	8.02	4.41	5.78
SPC_TRINITY_DN32367_c0_g1_i4	AT1G64720	Polyketide cyclase/dehydrase and lipid transport superfamily protein		2.01	1.86e-06	1.66	0.55	1.35	5.46	5.32	5.63
SPT_TRINITY_DN31730_c0_g2_i3	AT5G37600	glutamine synthase clone R1		-2	0.000986	7.24	6.47	14.23	2.62	3.07	1.64
SPC_TRINITY_DN26444_c0_g1_i1	AT1G03495	HXXXD-type acyl-transferase family protein		-2	1.78e-06	4.27	7.16	9.33	1.59	1.79	1.96
SPC_TRINITY_DN25123_c0_g1_i1	AT2G38290	ammonium transporter 2		-2	0.000123	1.45	1.48	2.84	0.47	0.35	0.62
SPC_TRINITY_DN26101_c0_g3_i1	AT2G16700	actin depolymerizing factor 5	YES	-2.01	0.000164	2.87	5.81	4.77	0.73	1.3	1.44
SPC_TRINITY_DN28053_c1_g2_i1	AT3G09580	FAD/NAD(P)-binding oxidoreductase family protein		-2.01	6.69e-09	11.48	13	18.39	3.61	4.17	3.26
SPC_TRINITY_DN29480_c2_g1_i5	AT5G66460	Glycosyl hydrolase superfamily protein		-2.01	2.94e-08	3.6	4.66	4.28	1.22	1.05	0.92
SPC_TRINITY_DN26101_c0_g1_i2	AT2G16700	actin depolymerizing factor 5	YES	-2.01	0.000774	1.85	1.59	2.53	0.47	0.42	0.56
SPC_TRINITY_DN26914_c0_g2_i4	AT4G25630	fibrillarin 2		-2.01	1.5e-09	9.32	8.76	7.16	2.36	2.27	1.94
SPT_TRINITY_DN23696_c0_g2_i3	AT3G09440	Heat shock protein 70 (Hsp 70) family protein		-2.02	7.78e-05	3.9	7.01	8.31	1.32	2.05	1.41
SPT_TRINITY_DN21732_c1_g1_i1	AT5G01750	Protein of unknown function (DUF567)		-2.02	2.63e-07	19.91	27.99	42.54	8.97	7.39	7.24
SPC_TRINITY_DN32268_c2_g4_i6	AT5G13420	Aldolase-type TIM barrel family protein		-2.03	5.65e-05	15.02	50.08	28.6	5.96	10.08	7.39
SPC_TRINITY_DN21563_c0_g1_i1	AT3G18280	Bifunctional inhibitor/lipid-transfer protein/seed storage 2S albumin superfamily protein		-2.03	8.69e-06	120.95	386.28	200.5	61.59	60.5	64.4
SPC_TRINITY_DN26406_c0_g2_i4	AT5G40770	prohibitin 3		-2.03	5.06e-05	3.39	2.49	4.99	0.64	1.06	1.02
SPC_TRINITY_DN28337_c1_g2_i4	AT2G22590	UDP-Glycosyltransferase superfamily protein		-2.03	0.000167	1.45	2.5	2.33	0.48	0.71	0.32
SPC_TRINITY_DN29868_c1_g1_i2	AT5G19140	Aluminium induced protein with YGL and LRDR motifs		-2.03	1.93e-05	7.11	19.26	20.88	4.09	3.75	4.1
SPC_TRINITY_DN32802_c0_g2_i4	AT5G16150	plastidic GLC translocator		-2.04	0.00023	0.86	1.63	1.64	0.29	0.41	0.28
SPC_TRINITY_DN29986_c2_g1_i2	AT3G29575	ABI five binding protein 3		-2.04	1.31e-05	10.18	5.49	3.54	1.43	1.81	1.39
SPC_TRINITY_DN34659_c2_g5_i1	AT1G18590	sulfotransferase 17		-2.04	1.22e-05	11.81	6.04	10.77	3.34	1.69	2.13
SPT_TRINITY_DN33124_c1_g3_i2	AT2G39450	Cation efflux family protein		-2.04	9.51e-05	4.63	4.2	2.52	0.83	1.09	0.85
SPC_TRINITY_DN23232_c0_g1_i1	AT2G26110	Protein of unknown function (DUF761)		-2.04	3.77e-05	6.09	3.28	7.6	0.95	1.22	2.04
SPT_TRINITY_DN28472_c3_g1_i3	AT2G43020	polyamine oxidase 2		-2.04	0.000114	7.02	17.39	4.92	1.79	3.02	2.19
SPT_TRINITY_DN30529_c0_g1_i1	AT4G37320	cytochrome P450, family 81, subfamily D, polypeptide 5	YES	-2.04	1.88e-08	8.96	15.86	15.46	3.33	3.28	3.58
SPT_TRINITY_DN21999_c3_g1_i9	AT1G56220	Dormancy/auxin associated family protein		-2.04	1.61e-06	14.85	37.75	29.68	7.5	6.27	7.25
SPC_TRINITY_DN27063_c4_g2_i1	AT4G25630	fibrillarin 2		-2.05	4.2e-06	9.81	11.81	10.14	2.81	3.51	1.97
SPT_TRINITY_DN25913_c1_g1_i4	AT2G42690	alpha/beta-Hydrolases superfamily protein		-2.05	0.000298	1.2	2.79	3.66	0.47	0.6	0.77
SPC_TRINITY_DN31507_c2_g5_i4	AT1G14920	GRAS family transcription factor family protein	YES	-2.05	6.25e-05	4.24	9.2	5.04	2.01	0.92	1.56
SPC_TRINITY_DN23258_c0_g4_i1	AT4G28240	Wound-responsive family protein		-2.05	0.000364	14.98	4.67	8.6	2.84	1.17	2.95
SPC_TRINITY_DN27687_c2_g1_i2	AT1G69870	nitrate transporter 1.7		-2.06	2.54e-06	8.75	3.84	4	1.18	1.62	1.14
SPC_TRINITY_DN28053_c1_g4_i2	AT3G09580	FAD/NAD(P)-binding oxidoreductase family protein		-2.06	5.25e-06	2.36	3.59	3.85	0.61	1.04	0.74
SPC_TRINITY_DN29600_c1_g2_i3	AT1G14920	GRAS family transcription factor family protein	YES	-2.06	0.000176	1.98	6.4	2.52	1.08	0.85	0.61
SPC_TRINITY_DN18735_c0_g2_i1	AT2G32090	Lactoylglutathione lyase / glyoxalase I family protein		-2.07	7.09e-08	30.94	19.46	37.94	8.74	7.04	7.13
SPC_TRINITY_DN33816_c0_g2_i1	AT2G43020	polyamine oxidase 2		-2.07	4.62e-05	8.07	18.05	5.76	2.32	3.32	1.78
SPC_TRINITY_DN26348_c3_g2_i1	AT2G47450	chloroplast signal recognition particle component (CAO)		-2.08	1.91e-08	6.1	6.69	8.97	1.47	1.88	2
SPT_TRINITY_DN25365_c1_g3_i2	AT1G03130	photosystem I subunit D-2		-2.08	3.13e-09	197.46	366.22	306.89	75.53	58.32	86.82
SPC_TRINITY_DN27113_c0_g1_i1	AT3G50930	cytochrome BC1 synthesis		-2.09	0.000388	11.16	1.97	5.22	1.68	0.74	1.65
SPT_TRINITY_DN23892_c0_g1_i3	AT5G53160	regulatory components of ABA receptor 3		-2.09	6.65e-08	40.99	21.55	42.54	9.72	5.62	10.38
SPC_TRINITY_DN25049_c0_g1_i1	AT1G51400	Photosystem II 5 kD protein		-2.09	2.27e-08	133.15	275.21	186.21	47.88	42.35	60.61
SPC_TRINITY_DN25400_c2_g2_i1	AT1G03130	photosystem I subunit D-2		-2.1	1.29e-07	174.93	350.64	232.78	74.45	39.25	74.46
SPT_TRINITY_DN30911_c2_g1_i11	AT5G37600	glutamine synthase clone R1		-2.1	4.58e-10	60.87	109.1	95.68	20.92	22.23	21.78
SPC_TRINITY_DN28206_c0_g2_i2	AT3G07320	O-Glycosyl hydrolases family 17 protein		-2.1	0.000392	1.14	3.45	1.43	0.49	0.28	0.59
SPC_TRINITY_DN23217_c0_g1_i2	AT1G03495	HXXXD-type acyl-transferase family protein		-2.11	5.41e-06	3.99	8.32	6.51	2.12	0.89	1.4
SPT_TRINITY_DN24965_c0_g1_i2	AT5G62430	cycling DOF factor 1		-2.11	3.99e-06	8.27	5.99	9.18	1.09	2.8	1.53
SPT_TRINITY_DN24464_c0_g1_i1	AT5G55050	GDSL-like Lipase/Acylhydrolase superfamily protein		-2.11	5.91e-07	5.42	4.14	5.5	1.13	1.31	1.17
SPC_TRINITY_DN28571_c2_g1_i6	AT2G39570	ACT domain-containing protein		-2.12	1.39e-07	3.05	3.74	3.32	0.67	0.87	0.85
SPC_TRINITY_DN27825_c3_g1_i1	AT2G39050	hydroxyproline-rich glycoprotein family protein		-2.13	8.56e-08	748.66	294.87	320.08	113.95	83.33	116.76
SPC_TRINITY_DN30226_c2_g3_i1	AT3G07410	RAB GTPase homolog A5B		-2.13	1.27e-10	27.55	18.61	25.4	5.05	6.9	5.15
SPC_TRINITY_DN28309_c2_g2_i1	AT2G23340	DREB and EAR motif protein 3	YES	-2.13	9.15e-07	24.7	30.13	27.06	3.72	9.59	6.21
SPC_TRINITY_DN25538_c0_g1_i4	AT2G27960	cyclin-dependent kinase-subunit 1		-2.13	6.02e-07	105.79	235.55	295.92	51.49	50.9	54.73
SPT_TRINITY_DN22334_c0_g3_i1	AT1G73630	EF hand calcium-binding protein family		-2.13	2.28e-05	4.33	4.73	4.17	1.42	0.96	0.59
SPT_TRINITY_DN21895_c0_g1_i1	AT5G52450	MATE efflux family protein		-2.15	0.000575	0.58	1.61	1.64	0.29	0.19	0.35
SPT_TRINITY_DN23990_c0_g1_i3	AT1G26770	expansin A10		-2.15	0.000433	6.35	43.22	20.29	6.22	4.23	5.22
SPC_TRINITY_DN28001_c1_g1_i1	AT5G64920	COP1-interacting protein 8		-2.15	1.01e-10	3.46	3.81	3.8	0.93	0.67	0.98
SPT_TRINITY_DN26269_c2_g2_i1	AT5G21100	Plant L-ascorbate oxidase		-2.15	3.74e-05	1.43	2.42	2.47	0.4	0.43	0.63
SPC_TRINITY_DN25321_c0_g1_i2	AT3G11090	LOB domain-containing protein 21		-2.16	0.000115	3.41	12.92	9.55	2.38	1.33	2.06
SPT_TRINITY_DN26367_c3_g1_i7	AT5G49630	amino acid permease 6		-2.16	7.62e-06	2.74	7.62	6.08	1.17	1.13	1.39
SPT_TRINITY_DN24956_c0_g2_i2	AT1G51400	Photosystem II 5 kD protein		-2.16	5.94e-08	11.78	12.97	13.59	2.19	2.97	4.08
SPC_TRINITY_DN29600_c1_g2_i4	AT1G14920	GRAS family transcription factor family protein	YES	-2.16	3.29e-07	4.13	9.68	6.35	1.69	1.16	1.78
SPC_TRINITY_DN22830_c0_g1_i1	AT5G01750	Protein of unknown function (DUF567)		-2.17	3.03e-12	20.03	25.84	27.54	5.36	5.91	6.02
SPC_TRINITY_DN26456_c0_g1_i2	AT2G39700	expansin A4		-2.17	0.000145	8.34	45.24	23.78	4.66	5.91	6.67
SPT_TRINITY_DN32284_c1_g1_i1	AT4G10770	oligopeptide transporter 7		-2.17	4.2e-07	2.73	2.26	3.42	0.67	0.5	0.73
SPC_TRINITY_DN29077_c0_g1_i2	AT4G12000	SNARE associated Golgi protein family	YES	-2.18	3.82e-09	6.87	11.51	10.45	2.2	2.05	2.45
SPC_TRINITY_DN24845_c0_g2_i1	AT1G29260	peroxin 7		-2.18	6.04e-06	3.06	7.2	7.48	1.33	1.57	1
SPC_TRINITY_DN32297_c1_g3_i1	AT1G14920	GRAS family transcription factor family protein	YES	-2.18	2.96e-06	3.59	9.6	6.18	1.6	1.15	1.55
SPC_TRINITY_DN27281_c2_g1_i3	AT1G80310	sulfate transmembrane transporters		-2.19	1.6e-08	6.57	9.34	13.48	2.36	1.89	2.4
SPC_TRINITY_DN24121_c0_g2_i1	AT2G45180	Bifunctional inhibitor/lipid-transfer protein/seed storage 2S albumin superfamily protein		-2.19	1.54e-06	36.88	115.86	93.5	17.98	17.82	20.53
SPT_TRINITY_DN25057_c0_g1_i1	AT2G47770	TSPO(outer membrane tryptophan-rich sensory protein)-related		-2.19	0.000884	1.18	6.32	5.24	0.71	0.95	0.99
SPC_TRINITY_DN27322_c1_g4_i2	AT4G13830	DNAJ-like 20		-2.19	3.33e-10	26.05	15.62	21	4.71	3.47	6.17
SPT_TRINITY_DN22408_c0_g1_i2	AT5G59950	RNA-binding (RRM/RBD/RNP motifs) family protein		-2.19	9.48e-08	5.5	6.34	10.29	1.51	1.62	1.87
SPT_TRINITY_DN18484_c0_g1_i2	AT3G18280	Bifunctional inhibitor/lipid-transfer protein/seed storage 2S albumin superfamily protein		-2.19	4.04e-05	70.45	309.21	139.4	35.64	50.61	34.66
SPT_TRINITY_DN28919_c0_g1_i4	AT5G18600	Thioredoxin superfamily protein		-2.19	0.000104	15.58	6.29	6.38	2.13	2.93	1.04
SPC_TRINITY_DN23873_c0_g3_i1	AT2G31090	unknown protein		-2.2	2.29e-08	21.91	39.93	39.33	7.55	8.02	8.49
SPC_TRINITY_DN24821_c0_g4_i1	AT3G16770	ethylene-responsive element binding protein		-2.2	4.84e-07	21.42	13.62	38.8	5.16	5.35	5.94
SPT_TRINITY_DN25663_c0_g1_i3	AT1G65230	Uncharacterized conserved protein (DUF2358)		-2.2	1.72e-05	4.17	3.06	7.53	0.77	1.11	1.38
SPT_TRINITY_DN21345_c0_g2_i1	AT3G16640	translationally controlled tumor protein		-2.2	9.6e-10	82.58	145	166.49	29.38	29.31	32.03
SPT_TRINITY_DN25706_c1_g1_i5	AT5G19860	Protein of unknown function, DUF538		-2.21	3.05e-08	5.78	10.29	10.04	1.84	2.15	1.83
SPC_TRINITY_DN31817_c0_g1_i9	AT1G76520	Auxin efflux carrier family protein		-2.21	4.59e-10	8.48	15.12	12.66	2.94	2.58	2.61
SPC_TRINITY_DN26814_c1_g5_i5	AT1G71695	Peroxidase superfamily protein		-2.22	5.53e-10	93.5	121.92	167.68	25.47	34.53	25.04
SPC_TRINITY_DN34888_c3_g7_i1	AT2G38640	Protein of unknown function (DUF567)		-2.22	2.61e-16	35.99	40.71	35.51	8.55	7.43	9.76
SPT_TRINITY_DN26168_c0_g1_i1	AT4G03410	Peroxisomal membrane 22 kDa (Mpv17/PMP22) family protein		-2.23	0.000341	8.25	3.73	10.84	0.95	2.65	1.21
SPC_TRINITY_DN28425_c0_g5_i1	AT2G19810	CCCH-type zinc finger family protein		-2.23	0.000568	0.95	5.2	3.24	0.42	0.79	0.65
SPT_TRINITY_DN25977_c0_g2_i5	AT1G20030	Pathogenesis-related thaumatin superfamily protein		-2.23	4.81e-16	41.15	33.19	32.71	8.69	6.57	9.1
SPT_TRINITY_DN30343_c1_g1_i5	AT1G19660	Wound-responsive family protein		-2.23	3.25e-17	57.89	52.6	63.42	14.96	10.48	13.88
SPC_TRINITY_DN27853_c5_g1_i4	AT4G19170	nine-cis-epoxycarotenoid dioxygenase 4		-2.23	8e-09	174.83	126.42	296.19	38.78	49.07	41.01
SPC_TRINITY_DN31701_c4_g2_i1	AT1G58360	amino acid permease 1	YES	-2.24	8.04e-08	8.62	10.62	20.06	2.84	3.03	2.56
SPT_TRINITY_DN32128_c1_g1_i1	AT3G23810	S-adenosyl-l-homocysteine (SAH) hydrolase 2		-2.25	3.22e-13	123.39	133.4	94.62	23.22	31.62	23.61
SPC_TRINITY_DN26374_c0_g2_i3	AT3G06080	Plant protein of unknown function (DUF828)		-2.25	4.21e-07	3.78	2.27	3.92	0.55	0.96	0.58
SPT_TRINITY_DN30587_c0_g1_i1	AT4G09670	Oxidoreductase family protein		-2.25	1.18e-10	23.77	35.93	45.49	7.74	7.39	7.95
SPC_TRINITY_DN31872_c1_g2_i5	AT2G45510	cytochrome P450, family 704, subfamily A, polypeptide 2		-2.26	2.49e-05	5.12	1.45	5.84	0.72	0.96	0.79
SPC_TRINITY_DN18617_c0_g1_i1	AT3G45070	P-loop containing nucleoside triphosphate hydrolases superfamily protein		-2.27	1.33e-05	2.28	2.77	1.8	0.3	0.41	0.76
SPT_TRINITY_DN23500_c2_g2_i2	AT2G40610	expansin A8		-2.27	0.000297	6.55	31.32	20.83	4.71	1.27	5.87
SPC_TRINITY_DN25974_c0_g1_i5	AT3G11930	Adenine nucleotide alpha hydrolases-like superfamily protein		-2.27	3.24e-10	24.89	29.95	37.73	7.53	4.32	8.46
SPT_TRINITY_DN28021_c0_g1_i2	AT5G18130	unknown protein		-2.27	7.1e-06	42.03	8.94	21.89	5.44	3.59	5.61
SPC_TRINITY_DN31710_c0_g1_i2	AT1G18590	sulfotransferase 17		-2.28	1.82e-13	138.23	91.96	90.97	20.5	27.58	22.14
SPT_TRINITY_DN28392_c1_g2_i4	AT3G20300	Protein of unknown function (DUF3537)		-2.29	1.15e-05	1.94	1.73	2.67	0.47	0.58	0.19
SPT_TRINITY_DN28392_c1_g2_i3	AT3G20300	Protein of unknown function (DUF3537)		-2.29	3.86e-05	1.31	1.84	2.7	0.5	0.15	0.51
SPC_TRINITY_DN28382_c0_g4_i2	AT5G63180	Pectin lyase-like superfamily protein		-2.29	5.12e-06	16.91	67.4	33.97	9.19	6.48	8.77
SPT_TRINITY_DN27120_c0_g2_i3	AT5G24840	tRNA (guanine-N-7) methyltransferase		-2.29	1.68e-05	2.92	5.88	7.03	0.97	1.46	0.78
SPC_TRINITY_DN34152_c0_g1_i1	AT1G55020	lipoxygenase 1		-2.29	0.000191	18.99	5.16	3.24	2.35	1.63	1.03
SPT_TRINITY_DN25714_c2_g1_i2	AT5G53160	regulatory components of ABA receptor 3		-2.29	1.21e-09	42.93	48.44	62.53	11.29	13.22	12.64
SPC_TRINITY_DN34198_c1_g1_i1	AT4G33950	Protein kinase superfamily protein		-2.3	0.000283	1.53	0.81	0.33	0.17	0.13	0.19
SPT_TRINITY_DN28953_c0_g1_i1	AT2G45600	alpha/beta-Hydrolases superfamily protein		-2.31	1.89e-08	3.94	7.27	6.42	1.35	1.22	1.05
SPC_TRINITY_DN27840_c0_g2_i1	AT4G03140	NAD(P)-binding Rossmann-fold superfamily protein		-2.31	1.7e-05	4.79	20.81	12.4	2.99	2.22	2.38
SPT_TRINITY_DN27857_c0_g1_i1	AT5G23660	homolog of Medicago truncatula MTN3		-2.31	6.96e-06	14.23	3.8	6.23	1.38	1.76	1.5
SPT_TRINITY_DN31110_c0_g2_i3	AT4G12290	Copper amine oxidase family protein		-2.31	4.56e-05	2.67	2.38	8.68	0.98	0.61	1.08
SPC_TRINITY_DN27765_c4_g4_i1	AT4G33040	Thioredoxin superfamily protein		-2.32	5.04e-05	24.88	58.47	85.45	7.1	19.42	7.57
SPT_TRINITY_DN30057_c0_g1_i8	AT2G22590	UDP-Glycosyltransferase superfamily protein		-2.32	0.000207	0.72	1.83	0.79	0.21	0.2	0.2
SPC_TRINITY_DN22290_c0_g1_i1	AT1G67910	unknown protein		-2.33	0.000283	3.2	2.12	3.42	0.33	0.76	0.6
SPC_TRINITY_DN29743_c0_g1_i4	AT5G50180	Protein kinase superfamily protein		-2.34	9.88e-06	2.01	3.06	1.65	0.56	0.44	0.27
SPC_TRINITY_DN32196_c5_g1_i2	AT4G40060	homeobox protein 16		-2.34	2.98e-09	9.47	5.43	5.71	1.14	1.14	1.88
SPC_TRINITY_DN23435_c0_g1_i1	AT5G19860	Protein of unknown function, DUF538		-2.34	1.38e-10	40.6	63.31	63.33	10.01	14.64	9.94
SPC_TRINITY_DN30370_c0_g1_i10	AT4G02290	glycosyl hydrolase 9B13		-2.34	2.87e-10	5.95	10.06	7.56	1.51	1.31	1.99
SPC_TRINITY_DN33278_c1_g4_i6	AT4G12300	cytochrome P450, family 706, subfamily A, polypeptide 4		-2.34	1.21e-07	11.06	16.45	20.27	4.09	3.21	2.66
SPC_TRINITY_DN32191_c0_g1_i1	AT2G45510	cytochrome P450, family 704, subfamily A, polypeptide 2		-2.34	8.38e-05	3.63	0.91	2.3	0.39	0.53	0.38
SPT_TRINITY_DN24046_c2_g1_i2	AT5G67420	LOB domain-containing protein 37		-2.34	0.000202	9.89	23.1	24.62	1.77	7.14	1.56
SPC_TRINITY_DN29489_c0_g2_i1	AT4G27520	early nodulin-like protein 2	YES	-2.34	6.96e-06	7.53	30	11.69	3.42	3.04	3.1
SPT_TRINITY_DN24786_c4_g1_i1	AT1G11080	serine carboxypeptidase-like 31		-2.36	0.000664	2.22	3.12	5.1	1.07	0.1	0.66
SPC_TRINITY_DN28595_c0_g2_i2	AT3G58710	WRKY DNA-binding protein 69	YES	-2.36	3.86e-06	8.06	2.93	5.79	0.99	1.06	1.19
SPC_TRINITY_DN30399_c0_g1_i2	AT4G15560	Deoxyxylulose-5-phosphate synthase		-2.36	1.92e-05	3.52	9.05	2.61	1.04	1.03	0.77
SPT_TRINITY_DN29186_c0_g1_i2	AT1G19670	chlorophyllase 1	YES	-2.36	0.000916	27.52	7.88	5.38	1.2	4.6	0.75
SPT_TRINITY_DN31518_c0_g2_i7	AT1G23090	sulfate transporter 91	YES	-2.36	0.000496	0.83	5.03	5.6	0.63	0.86	0.5
SPC_TRINITY_DN56131_c0_g1_i1	AT1G20190	expansin 11		-2.37	0.000167	1.86	8.28	3.34	0.74	0.58	1.16
SPT_TRINITY_DN29394_c0_g1_i4	AT4G02290	glycosyl hydrolase 9B13		-2.37	0.000127	2.17	3.54	1.97	0.76	0.29	0.36
SPT_TRINITY_DN28381_c0_g2_i1	AT4G38690	PLC-like phosphodiesterases superfamily protein		-2.38	4.77e-10	21.24	27.01	23.89	4.97	6.38	3.61
SPT_TRINITY_DN27849_c2_g1_i1	AT1G64200	vacuolar H+-ATPase subunit E isoform 3		-2.38	0.000108	1.51	1.2	1.86	0.26	0.21	0.36
SPT_TRINITY_DN25745_c0_g1_i4	AT1G72510	Protein of unknown function (DUF1677)		-2.39	0.000159	5.15	3.47	2.3	0.6	1.09	0.2
SPC_TRINITY_DN26022_c1_g4_i3	AT5G64260	EXORDIUM like 2	YES	-2.4	4.01e-05	3.07	8.3	9.88	1.12	2	0.68
SPT_TRINITY_DN26643_c1_g1_i5	AT1G03220	Eukaryotic aspartyl protease family protein		-2.4	1.49e-07	10.23	23.16	12.97	2.6	4.01	2.14
SPC_TRINITY_DN25224_c0_g2_i2	AT5G19440	NAD(P)-binding Rossmann-fold superfamily protein		-2.4	1.49e-06	2.45	1.92	1.86	0.36	0.29	0.5
SPT_TRINITY_DN22103_c0_g1_i2	AT1G26920	unknown protein		-2.41	1.13e-06	2.83	4.54	3.98	0.96	0.37	0.78
SPC_TRINITY_DN28985_c0_g5_i1	AT1G27930	Protein of unknown function (DUF579)		-2.41	2.39e-10	16.88	8.98	17.57	3.05	2.09	3.31
SPT_TRINITY_DN27837_c0_g2_i1	AT4G12000	SNARE associated Golgi protein family	YES	-2.41	8.96e-09	7.4	3.92	6.75	1.14	1.34	0.91
SPT_TRINITY_DN24568_c1_g2_i3	AT4G13830	DNAJ-like 20		-2.41	1.92e-05	1.99	3.45	2.96	0.76	0.38	0.34
SPT_TRINITY_DN28524_c2_g1_i4	AT1G69530	expansin A1		-2.42	0.000982	1.44	7.36	0.9	0.55	0.55	0.47
SPC_TRINITY_DN25519_c3_g2_i1	AT1G07430	highly ABA-induced PP2C gene 2		-2.42	2.29e-15	17.63	17.09	13.53	2.47	3.5	3.31
SPC_TRINITY_DN26675_c1_g1_i1	AT1G14920	GRAS family transcription factor family protein	YES	-2.42	0.000735	4.71	8.07	8.12	0.8	0.66	2.47
SPT_TRINITY_DN31322_c0_g1_i2	AT2G01680	Ankyrin repeat family protein		-2.43	6.72e-05	1.61	1.6	1.05	0.32	0.19	0.23
SPC_TRINITY_DN31458_c0_g2_i2	AT3G54700	phosphate transporter 1;7		-2.43	5.15e-08	35.19	39.05	83.35	8.21	12.96	7.65
SPT_TRINITY_DN21369_c0_g2_i1	AT4G25780	CAP (Cysteine-rich secretory proteins, Antigen 5, and Pathogenesis-related 1 protein) superfamily protein		-2.43	0.000267	2.12	12.32	7.85	1.83	1.08	0.94
SPC_TRINITY_DN27531_c0_g2_i3	AT3G61430	plasma membrane intrinsic protein 1A		-2.44	2.65e-05	11.36	3.58	2.54	1.16	0.93	0.87
SPC_TRINITY_DN33099_c2_g1_i1	AT1G03495	HXXXD-type acyl-transferase family protein		-2.44	6.42e-10	25.82	19.52	33.9	4.64	6.75	3.78
SPT_TRINITY_DN21892_c0_g1_i1	AT3G18280	Bifunctional inhibitor/lipid-transfer protein/seed storage 2S albumin superfamily protein		-2.44	4.87e-11	344.94	561.6	424.53	69.29	115.11	70.19
SPT_TRINITY_DN31365_c0_g1_i9	AT5G05480	Peptide-N4-(N-acetyl-beta-glucosaminyl)asparagine amidase A protein		-2.45	1.78e-07	18.84	32.44	49.47	7.72	6.95	5.27
SPC_TRINITY_DN34171_c3_g1_i1	AT2G26110	Protein of unknown function (DUF761)		-2.45	4.93e-07	3.89	10.92	11.16	1.55	1.68	1.5
SPT_TRINITY_DN19770_c1_g1_i1	AT2G21180	unknown protein		-2.45	1.67e-10	9.77	10.94	12.63	1.5	2.39	2.47
SPT_TRINITY_DN24079_c0_g3_i1	AT4G19120	S-adenosyl-L-methionine-dependent methyltransferases superfamily protein		-2.46	4.5e-05	4.21	2.98	2.88	0.64	0.47	0.65
SPC_TRINITY_DN25943_c0_g1_i1	AT1G09240	nicotianamine synthase 3		-2.47	1.88e-07	10.84	12.18	28.32	3.4	2.03	3.94
SPT_TRINITY_DN31518_c0_g3_i3	AT1G23090	sulfate transporter 91	YES	-2.47	0.000197	1.79	13.33	8.1	1.21	1.33	1.38
SPT_TRINITY_DN25387_c0_g1_i2	AT2G45510	cytochrome P450, family 704, subfamily A, polypeptide 2		-2.49	1.52e-08	18.11	10.01	23.73	2.16	4.02	3.06
SPT_TRINITY_DN19992_c0_g1_i1	AT3G62650	unknown protein; BEST Arabidopsis thaliana protein match is: unknown protein (TAIR:AT2G47485.1); Has 57 Blast hits to 57 proteins in 13 species: Archae - 0; Bacteria - 0; Metazoa - 0; Fungi - 0; Plants - 57; Viruses - 0; Other Eukaryotes - 0 (source: NCBI BLink).		-2.49	9.79e-14	22.51	20.66	20.18	3.67	2.87	5.47
SPC_TRINITY_DN22516_c0_g2_i1	AT1G73630	EF hand calcium-binding protein family		-2.5	1.95e-13	10.19	11.19	10.02	1.95	1.44	2.44
SPT_TRINITY_DN18745_c0_g1_i2	AT2G45180	Bifunctional inhibitor/lipid-transfer protein/seed storage 2S albumin superfamily protein		-2.5	0.000662	1.49	6.4	2.89	0.57	0.82	0.26
SPC_TRINITY_DN32072_c1_g2_i4	AT1G77120	alcohol dehydrogenase 1	YES	-2.5	4.42e-05	3.65	3.04	4.49	0.73	0.54	0.6
SPC_TRINITY_DN33278_c1_g3_i2	AT4G12300	cytochrome P450, family 706, subfamily A, polypeptide 4		-2.5	5.73e-10	6.89	7.21	11.81	1.27	1.83	1.58
SPT_TRINITY_DN27146_c1_g1_i11	AT5G13420	Aldolase-type TIM barrel family protein		-2.51	1.33e-09	9.01	21.15	18.26	2.72	3.24	2.67
SPC_TRINITY_DN27322_c1_g4_i3	AT4G13830	DNAJ-like 20		-2.51	5.32e-09	3.52	3.01	3.79	0.7	0.37	0.75
SPC_TRINITY_DN34546_c1_g6_i2	AT1G68050	flavin-binding, kelch repeat, f box 1		-2.51	2.66e-05	8.79	5.97	12.63	0.91	2.57	1.4
SPC_TRINITY_DN24209_c0_g1_i1	AT2G28790	Pathogenesis-related thaumatin superfamily protein		-2.51	0.000121	9.94	67.16	12.61	3.96	5.77	4.79
SPC_TRINITY_DN18197_c0_g1_i1	AT1G69530	expansin A1		-2.51	0.000195	1.33	11.31	12.69	1.42	1.59	1.01
SPC_TRINITY_DN27296_c1_g4_i3	AT3G49780	phytosulfokine 4 precursor		-2.52	6.87e-07	15.84	6.3	10.18	2.53	1.04	2.03
SPT_TRINITY_DN31601_c1_g1_i8	AT3G13570	SC35-like splicing factor 30A		-2.52	9.64e-05	7.35	11.22	13.8	1.37	2.49	2.34
SPT_TRINITY_DN30767_c2_g2_i1	AT2G28950	expansin A6		-2.52	0.000172	2.2	4.73	4.02	0.92	0.1	0.68
SPT_TRINITY_DN23282_c1_g1_i5	AT5G63180	Pectin lyase-like superfamily protein		-2.52	1.76e-07	14.17	52.38	24.91	5.16	4.95	5.78
SPC_TRINITY_DN34601_c2_g2_i3	AT1G23090	sulfate transporter 91	YES	-2.52	2.25e-05	1.79	8.11	6.59	0.8	1.27	0.59
SPT_TRINITY_DN19779_c0_g1_i1	AT3G11090	LOB domain-containing protein 21		-2.53	9.16e-05	1.94	9.51	5.92	1.39	0.45	0.93
SPT_TRINITY_DN29179_c1_g1_i14	AT3G11410	protein phosphatase 2CA		-2.53	1.29e-09	21.03	7.56	13.65	1.96	2.43	2.88
SPC_TRINITY_DN32533_c0_g1_i2	AT5G21100	Plant L-ascorbate oxidase		-2.54	9.81e-06	1.4	2.34	0.91	0.31	0.27	0.15
SPT_TRINITY_DN30398_c0_g1_i1	AT2G19580	tetraspanin2		-2.55	5.22e-05	1.62	9.65	10.22	0.97	1.01	1.45
SPC_TRINITY_DN32297_c1_g6_i1	AT1G14920	GRAS family transcription factor family protein	YES	-2.55	3.94e-09	8.02	14.53	9.84	1.56	1.24	2.86
SPC_TRINITY_DN30673_c0_g8_i1	AT2G39700	expansin A4		-2.55	0.000427	1.22	4.93	1.76	0.66	0.32	0.14
SPC_TRINITY_DN17469_c0_g1_i1	AT1G52720	unknown protein		-2.55	6.13e-07	10.46	9.88	5.93	0.99	2.18	1.36
SPC_TRINITY_DN29140_c1_g2_i1	AT4G38690	PLC-like phosphodiesterases superfamily protein		-2.56	3.43e-10	6.12	5.98	4.33	0.96	1.1	0.75
SPC_TRINITY_DN34759_c0_g2_i1	AT3G18000	S-adenosyl-L-methionine-dependent methyltransferases superfamily protein		-2.56	9.66e-19	36.86	50.21	32.16	6.9	6.83	7.15
SPT_TRINITY_DN21221_c0_g1_i6	AT5G57660	CONSTANS-like 5	YES	-2.56	4.96e-16	129.61	88.94	99.26	15.56	23.5	16.45
SPT_TRINITY_DN22557_c0_g3_i4	AT2G27510	ferredoxin 3		-2.56	7.1e-05	10.89	65.64	13.63	3.67	6.15	4.45
SPT_TRINITY_DN25127_c0_g3_i5	AT4G33510	3-deoxy-d-arabino-heptulosonate 7-phosphate synthase		-2.56	0.000375	1.36	1.55	1.69	0.09	0.28	0.33
SPC_TRINITY_DN23693_c1_g1_i1	AT5G62360	Plant invertase/pectin methylesterase inhibitor superfamily protein		-2.58	3.66e-08	5.83	11.56	8.41	1.05	1.81	1.51
SPC_TRINITY_DN57305_c0_g1_i1	AT5G19860	Protein of unknown function, DUF538		-2.58	5.43e-05	4.16	2.51	5.86	0.66	0.97	0.27
SPT_TRINITY_DN28407_c0_g2_i4	AT3G16240	delta tonoplast integral protein		-2.59	4.46e-08	41.67	118.16	69.88	9.86	17.83	9.79
SPC_TRINITY_DN33862_c1_g4_i1	AT5G11070	unknown protein; Has 1807 Blast hits to 1807 proteins in 277 species: Archae - 0; Bacteria - 0; Metazoa - 736; Fungi - 347; Plants - 385; Viruses - 0; Other Eukaryotes - 339 (source: NCBI BLink).		-2.59	4.16e-08	10.22	12.79	27.44	2.85	3.23	2.32
SPT_TRINITY_DN28332_c2_g5_i1	AT2G25900	Zinc finger C-x8-C-x5-C-x3-H type family protein		-2.6	4.28e-05	2.97	8.51	9.04	0.84	1.55	0.86
SPC_TRINITY_DN32031_c3_g5_i2	AT1G67750	Pectate lyase family protein		-2.61	4.53e-07	9.56	38.18	17.69	3.21	3.64	3.75
SPC_TRINITY_DN27058_c3_g3_i3	AT2G45180	Bifunctional inhibitor/lipid-transfer protein/seed storage 2S albumin superfamily protein		-2.62	9.53e-07	211.34	193.28	677.53	40.52	79.48	48.03
SPT_TRINITY_DN25211_c0_g1_i2	AT4G17260	Lactate/malate dehydrogenase family protein		-2.62	0.000576	3.92	3.34	6.42	0.29	0.49	1.31
SPT_TRINITY_DN32036_c2_g2_i6	AT3G54140	peptide transporter 1		-2.62	0.00013	4.92	4.41	4.97	1.15	0.21	0.69
SPT_TRINITY_DN22021_c1_g1_i1	AT1G01470	Late embryogenesis abundant protein	YES	-2.64	0.000416	1.21	1.62	4.38	0.28	0.28	0.42
SPT_TRINITY_DN18311_c0_g1_i2	AT4G28240	Wound-responsive family protein		-2.64	7.69e-05	1.89	7.05	2.52	0.32	0.68	0.68
SPC_TRINITY_DN27969_c1_g8_i1	AT2G40610	expansin A8		-2.65	0.000112	3.96	14.65	11.15	1.98	0.18	2.08
SPT_TRINITY_DN26308_c1_g1_i2	AT1G69530	expansin A1		-2.66	0.000147	3.09	16.33	5.84	1.78	0.25	1.51
SPC_TRINITY_DN28186_c3_g3_i3	AT2G41430	dehydration-induced protein (ERD15)		-2.66	7.32e-08	5.68	13.08	10.37	2.28	0.65	1.57
SPC_TRINITY_DN28062_c0_g2_i2	AT3G45070	P-loop containing nucleoside triphosphate hydrolases superfamily protein		-2.67	0.000232	1.29	5.64	4.66	0.84	0.07	0.65
SPC_TRINITY_DN1063_c0_g1_i3	AT1G76800	Vacuolar iron transporter (VIT) family protein		-2.67	7.19e-08	3.43	6.43	3.77	0.65	0.65	0.85
SPT_TRINITY_DN27429_c1_g2_i4	AT3G22460	O-acetylserine (thiol) lyase (OAS-TL) isoform A2		-2.67	4.31e-05	4.53	3.41	8.74	1.29	0.28	0.79
SPT_TRINITY_DN25335_c4_g1_i1	AT3G16770	ethylene-responsive element binding protein		-2.68	3.68e-10	20.32	39.13	56.92	6.51	5.12	6.89
SPC_TRINITY_DN28382_c0_g4_i1	AT5G63180	Pectin lyase-like superfamily protein		-2.68	2.46e-08	32.65	125.29	67.87	13.7	10.68	10.83
SPC_TRINITY_DN28892_c2_g1_i7	AT4G12290	Copper amine oxidase family protein		-2.68	1.79e-06	1.65	5.08	8.7	0.67	0.82	0.77
SPC_TRINITY_DN34084_c0_g4_i1	AT1G72510	Protein of unknown function (DUF1677)		-2.68	3.79e-08	9.46	3.46	4.89	0.67	1.14	0.88
SPC_TRINITY_DN30895_c0_g1_i4	AT1G68570	Major facilitator superfamily protein	YES	-2.69	4.56e-13	10.74	8.17	8.68	1.37	1.94	0.89
SPC_TRINITY_DN33974_c0_g6_i1	AT1G03495	HXXXD-type acyl-transferase family protein		-2.69	5.27e-08	6.56	3.09	8.33	0.65	1.29	0.73
SPC_TRINITY_DN27058_c3_g5_i2	AT1G62510	Bifunctional inhibitor/lipid-transfer protein/seed storage 2S albumin superfamily protein		-2.69	2.87e-09	73.47	53.57	112.63	8.72	19.05	8.93
SPC_TRINITY_DN31029_c3_g1_i1	AT5G52450	MATE efflux family protein		-2.69	8.47e-16	5.96	5.25	6.93	0.86	1.05	0.97
SPT_TRINITY_DN21153_c0_g1_i1	AT3G52720	alpha carbonic anhydrase 1		-2.7	1.78e-05	4.46	4.18	1.22	0.33	0.71	0.32
SPT_TRINITY_DN30598_c0_g1_i3	AT3G46670	UDP-glucosyl transferase 76E11		-2.7	4.67e-11	3.79	3.3	4.98	0.46	0.69	0.72
SPT_TRINITY_DN32128_c1_g2_i4	AT3G23810	S-adenosyl-l-homocysteine (SAH) hydrolase 2		-2.7	6.73e-13	21.48	35.8	30.94	4.27	5.75	4.22
SPC_TRINITY_DN34084_c0_g6_i1	AT1G72510	Protein of unknown function (DUF1677)		-2.71	7.63e-08	4.54	4.54	2.48	0.5	0.38	0.87
SPT_TRINITY_DN28575_c0_g1_i1	AT2G44130	Galactose oxidase/kelch repeat superfamily protein		-2.72	1.75e-16	10.37	8.21	9.34	1.31	1.36	1.75
SPC_TRINITY_DN26456_c0_g6_i4	AT2G39700	expansin A4		-2.72	1.27e-06	2.93	8.7	4.74	0.5	0.62	1.27
SPC_TRINITY_DN27969_c1_g4_i1	AT2G40610	expansin A8		-2.72	1.31e-06	7.5	34.23	20.84	3.9	1.53	3.73
SPT_TRINITY_DN23425_c3_g1_i5	AT2G36830	gamma tonoplast intrinsic protein		-2.72	1.76e-10	30.33	76.97	37.26	7.39	7.72	7.45
SPC_TRINITY_DN30896_c0_g1_i8	AT5G62360	Plant invertase/pectin methylesterase inhibitor superfamily protein		-2.72	3.28e-05	4.98	1.58	3.12	0.28	0.55	0.51
SPT_TRINITY_DN26402_c1_g1_i4	AT2G28790	Pathogenesis-related thaumatin superfamily protein		-2.74	1.87e-06	34.57	184.93	51.6	13.22	14.9	10.15
SPT_TRINITY_DN19768_c0_g1_i2	AT3G45070	P-loop containing nucleoside triphosphate hydrolases superfamily protein		-2.74	1.59e-05	1.87	5	1.38	0.48	0.23	0.35
SPC_TRINITY_DN23621_c0_g2_i1	AT5G45670	GDSL-like Lipase/Acylhydrolase superfamily protein		-2.74	5.4e-06	15.23	53.26	13.11	2.2	6.07	2.73
SPC_TRINITY_DN24706_c0_g1_i1	AT1G19670	chlorophyllase 1	YES	-2.74	4.78e-09	4.3	5.59	2.66	0.56	0.65	0.63
SPC_TRINITY_DN22855_c0_g3_i1	AT5G19875	unknown protein	YES	-2.75	0.000168	3.09	11.84	3.4	1.45	0.53	0.29
SPC_TRINITY_DN32055_c3_g2_i1	AT4G20780	calmodulin like 42		-2.75	2.78e-18	45.33	27.94	30.78	6.01	4.63	5.62
SPC_TRINITY_DN31693_c1_g2_i2	AT2G21130	Cyclophilin-like peptidyl-prolyl cis-trans isomerase family protein		-2.76	1.23e-23	1118.19	928.41	1420.55	173.7	177.42	191.78
SPT_TRINITY_DN18140_c0_g1_i1	AT3G18280	Bifunctional inhibitor/lipid-transfer protein/seed storage 2S albumin superfamily protein		-2.76	5.2e-06	5.95	21.43	7.36	1.49	1.47	1.99
SPC_TRINITY_DN32629_c1_g6_i2	AT3G18280	Bifunctional inhibitor/lipid-transfer protein/seed storage 2S albumin superfamily protein		-2.76	2.03e-08	115.65	157.48	120.5	7.54	26.3	28.18
SPT_TRINITY_DN25620_c2_g2_i2	AT4G32800	Integrase-type DNA-binding superfamily protein		-2.76	3.28e-05	4.59	14.94	2.08	0.78	1.22	0.8
SPT_TRINITY_DN19227_c0_g1_i1	AT2G33590	NAD(P)-binding Rossmann-fold superfamily protein		-2.77	6.33e-06	15.71	41.47	5.98	1.82	3.74	2.81
SPT_TRINITY_DN31495_c0_g1_i1	AT1G68570	Major facilitator superfamily protein	YES	-2.77	1.51e-07	4.87	2.04	6.62	0.51	0.87	0.47
SPC_TRINITY_DN33196_c0_g1_i1	AT3G27020	YELLOW STRIPE like 6		-2.77	2.91e-05	2.43	4.2	5.42	0.68	0.42	0.46
SPC_TRINITY_DN26896_c0_g1_i3	AT2G40610	expansin A8		-2.77	4.27e-07	5.48	24.48	13.93	2.41	1.34	2.49
SPC_TRINITY_DN31308_c0_g2_i1	AT2G23340	DREB and EAR motif protein 3	YES	-2.77	8.39e-17	42.15	30.96	24.61	5.71	5.16	3.77
SPT_TRINITY_DN31610_c0_g5_i1	AT2G03550	alpha/beta-Hydrolases superfamily protein	YES	-2.77	1.34e-10	22.31	35.05	36.98	4.71	5.21	5.55
SPT_TRINITY_DN19429_c0_g1_i3	AT5G19875	unknown protein	YES	-2.78	5.36e-08	18.16	35.97	22.58	4.04	5.71	2.14
SPT_TRINITY_DN28100_c1_g4_i3	AT3G54140	peptide transporter 1		-2.78	0.000661	1.05	1.22	2.24	0.15	0	0.36
SPT_TRINITY_DN31440_c0_g1_i2	AT4G15560	Deoxyxylulose-5-phosphate synthase		-2.78	1.59e-07	4.74	4.05	1.27	0.43	0.29	0.65
SPT_TRINITY_DN24178_c1_g1_i1	AT4G28250	expansin B3		-2.8	1.82e-06	2.54	8.21	2.97	0.71	0.34	0.78
SPT_TRINITY_DN29105_c2_g5_i2	AT5G65660	hydroxyproline-rich glycoprotein family protein		-2.8	0.00018	1.63	4.39	2.75	0.47	0.39	0.14
SPT_TRINITY_DN31712_c0_g1_i3	AT4G12300	cytochrome P450, family 706, subfamily A, polypeptide 4		-2.81	2.17e-06	8.44	1.79	3.23	0.49	0.74	0.47
SPC_TRINITY_DN28509_c4_g3_i1	AT5G49330	myb domain protein 111		-2.82	2.71e-06	15.15	6	3.45	1.4	0.42	1.34
SPC_TRINITY_DN29718_c1_g1_i9	AT2G22240	myo-inositol-1-phosphate synthase 2		-2.83	0.000656	0.36	5.25	4.22	0.27	0.54	0.2
SPC_TRINITY_DN22516_c0_g1_i1	AT1G73630	EF hand calcium-binding protein family		-2.83	3e-10	6.97	12.98	9.95	1.39	0.89	2
SPC_TRINITY_DN27604_c0_g1_i3	AT4G18910	NOD26-like intrinsic protein 1;2		-2.83	2.94e-06	1.88	2.68	1.65	0.27	0.38	0.12
SPT_TRINITY_DN28381_c0_g2_i3	AT4G38690	PLC-like phosphodiesterases superfamily protein		-2.84	7.57e-07	2.4	3.84	1.36	0.32	0.25	0.39
SPC_TRINITY_DN23258_c0_g2_i1	AT4G28240	Wound-responsive family protein		-2.84	4.81e-06	7.28	4.31	4.97	0.67	0.55	1
SPC_TRINITY_DN30636_c1_g2_i2	AT1G18650	plasmodesmata callose-binding protein 3		-2.84	2.23e-06	2.16	6.71	4.47	0.6	0.74	0.33
SPC_TRINITY_DN28425_c0_g4_i1	AT2G19810	CCCH-type zinc finger family protein		-2.85	0.000246	0.51	1.73	3.86	0.23	0.24	0.18
SPC_TRINITY_DN30896_c0_g1_i6	AT5G62360	Plant invertase/pectin methylesterase inhibitor superfamily protein		-2.85	9.05e-09	301.22	121.59	457.32	48.92	20.87	49.86
SPC_TRINITY_DN32195_c4_g1_i9	AT5G23660	homolog of Medicago truncatula MTN3		-2.86	0.000232	2.46	0.68	1.5	0.13	0	0.38
SPC_TRINITY_DN30559_c0_g4_i4	AT4G09670	Oxidoreductase family protein		-2.86	1.09e-09	23.06	75.95	68.56	7.44	8.64	6.78
SPT_TRINITY_DN29337_c0_g1_i7	AT5G65660	hydroxyproline-rich glycoprotein family protein		-2.86	0.000371	1.38	2.4	5.32	0.24	0	0.73
SPT_TRINITY_DN24954_c1_g2_i2	AT2G25900	Zinc finger C-x8-C-x5-C-x3-H type family protein		-2.88	5.15e-07	3.05	7.35	10.99	1.07	0.94	0.67
SPC_TRINITY_DN29394_c2_g6_i1	AT1G46768	related to AP2 1	YES	-2.88	3.01e-09	7.9	6.2	12.52	0.96	1.37	1.3
SPC_TRINITY_DN28425_c0_g1_i1	AT2G19810	CCCH-type zinc finger family protein		-2.88	1.54e-09	1.88	1.69	3.37	0.32	0.25	0.36
SPC_TRINITY_DN27731_c1_g1_i4	AT3G06390	Uncharacterised protein family (UPF0497)		-2.89	2.2e-17	36.2	24.4	44.08	5.15	3.9	5.59
SPT_TRINITY_DN31706_c1_g2_i2	AT3G49220	Plant invertase/pectin methylesterase inhibitor superfamily		-2.89	1.36e-08	2.83	5.87	5.93	0.69	0.6	0.57
SPC_TRINITY_DN27604_c0_g1_i1	AT4G18910	NOD26-like intrinsic protein 1;2		-2.89	6.45e-09	31.16	134.77	75.38	8.9	10.71	12.04
SPT_TRINITY_DN23329_c0_g2_i3	AT3G16770	ethylene-responsive element binding protein		-2.89	6.58e-13	38.21	71.69	86.61	8.71	10.84	7.34
SPC_TRINITY_DN25597_c2_g2_i3	AT1G15380	Lactoylglutathione lyase / glyoxalase I family protein		-2.89	3.89e-22	62.51	49.69	36.79	6.91	7.3	6.49
SPC_TRINITY_DN34659_c2_g15_i3	AT1G18590	sulfotransferase 17		-2.9	1.15e-13	1713.5	729.77	679.62	141.22	171.02	151.89
SPC_TRINITY_DN30991_c0_g1_i20	AT5G37600	glutamine synthase clone R1		-2.9	9.59e-13	33.87	26.99	69.7	6.08	5.43	5.98
SPC_TRINITY_DN29868_c1_g2_i3	AT5G19140	Aluminium induced protein with YGL and LRDR motifs		-2.91	7.05e-11	38.93	59.66	98.63	9.45	5.26	12.12
SPC_TRINITY_DN27969_c1_g3_i1	AT1G69530	expansin A1		-2.91	7.54e-06	3.55	19.76	8.77	1.62	0.37	1.84
SPT_TRINITY_DN25706_c1_g1_i1	AT5G19860	Protein of unknown function, DUF538		-2.92	3.51e-12	10.17	14.72	11.22	1.07	2.15	1.59
SPT_TRINITY_DN30480_c2_g2_i3	AT5G65280	GCR2-like 1		-2.92	0.000342	3.12	9.27	1.99	0.67	0.73	0
SPC_TRINITY_DN30077_c2_g6_i1	AT3G08640	Protein of unknown function (DUF3411)		-2.92	1.91e-06	0.97	2.26	1.76	0.24	0.16	0.18
SPT_TRINITY_DN28472_c3_g1_i2	AT2G43020	polyamine oxidase 2		-2.92	4.49e-06	5.52	13.1	2.53	0.8	0.81	0.91
SPC_TRINITY_DN26490_c5_g1_i1	AT2G36830	gamma tonoplast intrinsic protein		-2.92	0.000109	0.65	2.06	0.74	0.07	0.2	0.09
SPC_TRINITY_DN31701_c4_g3_i1	AT5G49630	amino acid permease 6		-2.93	1.58e-08	1.66	4.37	2.73	0.35	0.32	0.43
SPT_TRINITY_DN29277_c1_g1_i1	AT4G15390	HXXXD-type acyl-transferase family protein		-2.93	1.74e-06	4	9.67	3.38	0.94	0.74	0.32
SPT_TRINITY_DN31289_c0_g2_i2	AT1G69260	ABI five binding protein		-2.94	0.000222	0.52	2.8	2.19	0.31	0.08	0.14
SPT_TRINITY_DN29105_c2_g5_i1	AT5G65660	hydroxyproline-rich glycoprotein family protein		-2.94	1.1e-12	11.69	12.88	14.94	1.75	1.5	2.13
SPT_TRINITY_DN28021_c0_g1_i3	AT3G03870	unknown protein		-2.94	1.25e-09	56.38	12.4	28.4	4.44	2.89	4.62
SPT_TRINITY_DN31730_c0_g2_i6	AT5G37600	glutamine synthase clone R1		-2.95	7.86e-14	64.51	97.44	163.4	14.6	12.01	16.06
SPC_TRINITY_DN26335_c0_g3_i1	AT1G17745	D-3-phosphoglycerate dehydrogenase		-2.95	3.99e-08	4.57	24.07	12.84	1.6	1.61	1.86
SPT_TRINITY_DN21447_c0_g1_i4	AT1G75170	Sec14p-like phosphatidylinositol transfer family protein		-2.95	0.000397	0.79	0.4	1.01	0.06	0.09	0.05
SPT_TRINITY_DN30428_c0_g1_i4	AT4G23400	plasma membrane intrinsic protein 1;5		-2.95	4.93e-05	2.83	36.77	21.61	2.9	1.3	2.84
SPT_TRINITY_DN29705_c0_g1_i4	AT4G23990	cellulose synthase like G3		-2.96	8.27e-06	2.74	1.27	11.21	0.66	0.37	0.65
SPC_TRINITY_DN29621_c1_g3_i2	AT1G67910	unknown protein		-2.96	2.19e-05	5.4	3.67	2.17	0.26	0.42	0.62
SPC_TRINITY_DN28425_c0_g1_i3	AT2G19810	CCCH-type zinc finger family protein		-2.97	5.08e-12	3.54	4.43	6.2	0.5	0.67	0.61
SPC_TRINITY_DN31710_c0_g1_i6	AT1G18590	sulfotransferase 17		-2.98	6.63e-18	49.83	26.25	54.35	5.26	5.36	6.14
SPC_TRINITY_DN23453_c0_g2_i1	AT2G22420	Peroxidase superfamily protein		-2.98	1.24e-07	2.29	5.59	8.77	0.83	0.52	0.59
SPC_TRINITY_DN22196_c0_g1_i1	AT1G30260	BEST Arabidopsis thaliana protein match is: Galactosyltransferase family protein (TAIR:AT4G21060.1); Has 30 Blast hits to 30 proteins in 8 species: Archae - 0; Bacteria - 0; Metazoa - 0; Fungi - 0; Plants - 30; Viruses - 0; Other Eukaryotes - 0 (source: NCBI BLink).		-3	7.41e-15	119.72	84.84	57.96	9.69	14.36	12.62
SPT_TRINITY_DN31712_c0_g1_i1	AT4G12320	cytochrome P450, family 706, subfamily A, polypeptide 6		-3	2.15e-10	8.55	5.46	10.8	0.77	1.51	0.71
SPT_TRINITY_DN24275_c0_g1_i2	AT2G21620	Adenine nucleotide alpha hydrolases-like superfamily protein		-3.01	0.000317	1.22	2.54	1.99	0	0.21	0.35
SPC_TRINITY_DN32629_c1_g6_i1	AT3G18280	Bifunctional inhibitor/lipid-transfer protein/seed storage 2S albumin superfamily protein		-3.02	5.68e-14	384.79	920.52	729.05	76.28	112.19	87.71
SPC_TRINITY_DN23435_c0_g2_i1	AT5G19860	Protein of unknown function, DUF538		-3.03	4.14e-21	49.33	72.83	62.55	7.27	9.25	6.85
SPC_TRINITY_DN30584_c1_g1_i2	AT5G57660	CONSTANS-like 5	YES	-3.03	3.55e-18	135.62	68.8	80.33	9.22	13.95	11.57
SPT_TRINITY_DN25674_c0_g2_i1	AT1G09240	nicotianamine synthase 3		-3.04	1.27e-12	15.42	13.57	28.95	1.88	3.13	1.86
SPC_TRINITY_DN32050_c3_g1_i5	AT3G16240	delta tonoplast integral protein		-3.05	2.74e-11	12.22	35.46	26.54	2.54	3.6	2.6
SPC_TRINITY_DN31103_c0_g4_i1	AT5G25190	Integrase-type DNA-binding superfamily protein		-3.05	2.92e-06	1.75	3.44	2.18	0.35	0.14	0.25
SPT_TRINITY_DN26586_c0_g3_i1	AT1G13110	cytochrome P450, family 71 subfamily B, polypeptide 7		-3.05	0.000867	0.44	0.96	0.7	0.03	0.11	0
SPT_TRINITY_DN22240_c0_g3_i7	AT3G06390	Uncharacterised protein family (UPF0497)		-3.05	4.84e-16	23.27	16.85	33.68	3.41	2.41	3.3
SPC_TRINITY_DN24821_c0_g5_i2	AT3G16770	ethylene-responsive element binding protein		-3.06	1.18e-15	222.34	305.8	474.42	35.76	50.89	36.6
SPC_TRINITY_DN23045_c0_g3_i1	AT1G19180	jasmonate-zim-domain protein 1		-3.06	0.000834	0.65	3.49	1.49	0.07	0.33	0
SPT_TRINITY_DN30767_c2_g1_i5	AT2G28950	expansin A6		-3.07	5.39e-05	1.65	13.26	7.1	0.65	1.23	0.14
SPT_TRINITY_DN27023_c1_g1_i1	AT1G03495	HXXXD-type acyl-transferase family protein		-3.08	8.3e-13	3.44	3.97	5.95	0.61	0.45	0.47
SPC_TRINITY_DN28850_c1_g2_i2	AT3G29360	UDP-glucose 6-dehydrogenase family protein		-3.08	5.16e-10	9.6	9.33	10.15	1.52	1.25	0.52
SPC_TRINITY_DN30559_c0_g4_i3	AT4G09670	Oxidoreductase family protein		-3.08	9.06e-10	3.03	3.04	4.56	0.49	0.27	0.43
SPT_TRINITY_DN24370_c0_g1_i1	AT1G13080	cytochrome P450, family 71, subfamily B, polypeptide 2		-3.08	0.000234	5.43	1.56	5.04	0.14	0.68	0.24
SPC_TRINITY_DN26996_c2_g2_i4	AT4G22880	leucoanthocyanidin dioxygenase		-3.08	2.62e-10	8.53	26.17	28.24	3.01	1.74	2.46
SPC_TRINITY_DN2_c0_g1_i1	AT3G18280	Bifunctional inhibitor/lipid-transfer protein/seed storage 2S albumin superfamily protein		-3.08	0.000306	0.46	18.4	6.65	0.52	0.7	0.9
SPC_TRINITY_DN27616_c1_g5_i2	AT3G03870	unknown protein; BEST Arabidopsis thaliana protein match is: unknown protein (TAIR:AT5G18130.1); Has 41 Blast hits to 41 proteins in 11 species: Archae - 0; Bacteria - 0; Metazoa - 2; Fungi - 0; Plants - 39; Viruses - 0; Other Eukaryotes - 0 (source: NCBI BLink).		-3.1	8.06e-12	66.01	16.53	35.48	5.01	3.48	4.63
SPC_TRINITY_DN31065_c2_g9_i1	AT4G31500	cytochrome P450, family 83, subfamily B, polypeptide 1		-3.1	0.000476	3.85	4.31	1.1	0.25	0	0.45
SPC_TRINITY_DN25227_c0_g2_i1	AT2G22500	uncoupling protein 5		-3.1	2.41e-20	40.08	29.76	25.51	4.57	2.35	4.42
SPT_TRINITY_DN28407_c0_g2_i1	AT3G16240	delta tonoplast integral protein		-3.11	1.35e-11	55.4	166.43	119.25	10.39	17.38	10.85
SPC_TRINITY_DN30584_c1_g1_i4	AT5G57660	CONSTANS-like 5	YES	-3.11	9.44e-21	97.58	63.68	65.83	7.42	11.49	7.41
SPT_TRINITY_DN24987_c2_g3_i4	AT4G18700	CBL-interacting protein kinase 12		-3.11	7.76e-21	13.89	10.07	16.22	1.69	1.67	1.32
SPT_TRINITY_DN22454_c1_g1_i1	AT1G19180	jasmonate-zim-domain protein 1		-3.11	4.05e-05	6.64	14.16	1.4	0.27	1.13	0.63
SPC_TRINITY_DN29868_c1_g2_i1	AT5G19140	Aluminium induced protein with YGL and LRDR motifs		-3.12	8.75e-09	2.83	4.01	6.61	0.57	0.2	0.68
SPT_TRINITY_DN15187_c0_g1_i1	AT4G11650	osmotin 34		-3.14	3.65e-11	27.23	32.19	61.46	3.22	6.87	3.11
SPC_TRINITY_DN28005_c1_g1_i2	AT4G33070	Thiamine pyrophosphate dependent pyruvate decarboxylase family protein		-3.14	0.000749	0.07	0.72	0.72	0.03	0.03	0.04
SPT_TRINITY_DN29511_c1_g6_i3	AT5G62360	Plant invertase/pectin methylesterase inhibitor superfamily protein		-3.14	2.83e-23	148.15	140.67	169.29	16.79	21.17	23.45
SPT_TRINITY_DN25507_c4_g2_i2	AT2G39050	hydroxyproline-rich glycoprotein family protein		-3.15	1.08e-17	198.25	101.08	101.21	13.35	15.26	19.98
SPT_TRINITY_DN26607_c1_g2_i1	AT2G36830	gamma tonoplast intrinsic protein		-3.16	5.19e-18	349.41	683.61	365.9	54.05	58.31	65.28
SPC_TRINITY_DN25321_c0_g2_i1	AT3G11090	LOB domain-containing protein 21		-3.18	4.64e-06	2.08	10.94	3.75	0.73	0.15	0.67
SPC_TRINITY_DN28892_c2_g1_i3	AT4G12290	Copper amine oxidase family protein		-3.18	2.05e-08	4.16	6.06	17.75	1.21	0.44	1.16
SPC_TRINITY_DN27969_c1_g2_i2	AT1G69530	expansin A1		-3.18	5.62e-07	4.5	22.56	3.95	1	1.01	0.94
SPT_TRINITY_DN23098_c1_g2_i1	AT2G38640	Protein of unknown function (DUF567)		-3.18	3.4e-12	5.47	4.77	6.86	0.69	0.5	0.64
SPC_TRINITY_DN32094_c2_g1_i1	AT1G19180	jasmonate-zim-domain protein 1		-3.19	2.6e-18	66.87	39.65	29.84	4.2	5.52	5.17
SPT_TRINITY_DN28524_c2_g1_i1	AT1G69530	expansin A1		-3.21	2.08e-06	1.6	7.57	1.9	0.23	0.47	0.31
SPT_TRINITY_DN22417_c0_g3_i4	AT1G74670	Gibberellin-regulated family protein		-3.21	7.25e-06	4.47	8.8	4.06	0.36	0.2	1.08
SPC_TRINITY_DN26998_c0_g1_i1	AT5G55050	GDSL-like Lipase/Acylhydrolase superfamily protein		-3.21	2.73e-13	29.71	17.31	9.7	2.03	2.1	1.78
SPT_TRINITY_DN29337_c0_g1_i2	AT5G65660	hydroxyproline-rich glycoprotein family protein		-3.23	3.38e-07	2.9	2.82	5.87	0.29	0.48	0.36
SPT_TRINITY_DN21892_c0_g1_i2	AT3G18280	Bifunctional inhibitor/lipid-transfer protein/seed storage 2S albumin superfamily protein		-3.25	2.75e-13	28.46	73.05	73.09	5.46	7.65	5.21
SPT_TRINITY_DN30400_c3_g1_i4	AT1G17745	D-3-phosphoglycerate dehydrogenase		-3.26	7.62e-07	0.92	8.18	3.91	0.36	0.48	0.29
SPC_TRINITY_DN22683_c0_g2_i1	AT3G16770	ethylene-responsive element binding protein		-3.27	6.34e-11	4.76	10.16	14.86	1.03	1.03	0.89
SPC_TRINITY_DN32191_c0_g1_i6	AT2G45510	cytochrome P450, family 704, subfamily A, polypeptide 2		-3.34	5.26e-05	8.8	1.02	7.29	0.27	0.44	0.48
SPT_TRINITY_DN30480_c2_g1_i1	AT5G65280	GCR2-like 1		-3.38	3.9e-11	10.14	31.82	10.28	1.43	1.4	1.9
SPC_TRINITY_DN23624_c1_g1_i2	AT2G39510	nodulin MtN21 /EamA-like transporter family protein		-3.38	1.34e-06	0.94	3.12	5.13	0.28	0.04	0.39
SPC_TRINITY_DN24821_c0_g2_i3	AT3G16770	ethylene-responsive element binding protein		-3.39	2e-14	26.34	39.41	79.97	4.52	3.78	5.34
SPC_TRINITY_DN51180_c0_g1_i1	AT1G07430	highly ABA-induced PP2C gene 2		-3.39	0.000315	3.59	2.55	3.23	0.34	0	0
SPC_TRINITY_DN28600_c0_g1_i3	AT1G56600	galactinol synthase 2		-3.39	8.24e-14	4.25	7.85	7.8	0.47	0.7	0.7
SPC_TRINITY_DN34280_c4_g1_i4	AT5G07440	glutamate dehydrogenase 2		-3.4	1.19e-05	1.91	2.41	2.52	0.1	0.01	0.35
SPC_TRINITY_DN26295_c0_g1_i2	AT4G37990	elicitor-activated gene 3-2		-3.44	4.34e-08	248.13	98.18	17.67	8.54	9.04	9.61
SPT_TRINITY_DN28524_c1_g2_i2	AT1G69530	expansin A1		-3.44	6.89e-05	2.57	10.15	2.45	0.31	0.26	0.28
SPT_TRINITY_DN28111_c4_g2_i1	AT5G62360	Plant invertase/pectin methylesterase inhibitor superfamily protein		-3.44	1.29e-23	25.35	27.16	27.31	1.97	2.61	3.16
SPT_TRINITY_DN25459_c0_g1_i1	AT1G20380	Prolyl oligopeptidase family protein		-3.45	0.00029	0.67	0.03	1.39	0.01	0	0.08
SPT_TRINITY_DN29514_c2_g1_i2	AT1G79530	glyceraldehyde-3-phosphate dehydrogenase of plastid 1		-3.45	0.000499	0.26	0.72	0.67	0	0	0.06
SPC_TRINITY_DN22855_c0_g2_i1	AT5G19875	unknown protein; FUNCTIONS IN: molecular_function unknown; INVOLVED IN: response to oxidative stress; LOCATED IN: endomembrane system; EXPRESSED IN: 21 plant structures; EXPRESSED DURING: 13 growth stages; BEST Arabidopsis thaliana protein match is: unknown protein (TAIR:AT2G31940.1); Has 30201 Blast hits to 17322 proteins in 780 species: Archae - 12; Bacteria - 1396; Metazoa - 17338; Fungi - 342…	YES	-3.46	2.71e-11	9.21	23.71	14.73	1.95	0.8	1.34
SPT_TRINITY_DN24565_c0_g2_i1	AT4G22756	sterol C4-methyl oxidase 1-2		-3.48	1.44e-22	177.71	239.44	326.19	24.76	26.56	25.63
SPC_TRINITY_DN24094_c1_g1_i2	AT1G67360	Rubber elongation factor protein (REF)		-3.49	9.8e-13	8.39	2.67	5.46	0.5	0.41	0.43
SPC_TRINITY_DN18265_c0_g1_i1	AT4G37300	maternal effect embryo arrest 59		-3.49	0.000252	1.59	0.41	1.53	0.1	0	0
SPC_TRINITY_DN34888_c3_g3_i2	AT2G38640	Protein of unknown function (DUF567)		-3.49	6.98e-21	69.27	46.84	61.58	4.05	7.59	3.79
SPC_TRINITY_DN32050_c3_g1_i11	AT3G16240	delta tonoplast integral protein		-3.52	1.1e-18	88.51	36.61	39.93	3.92	5.58	4.45
SPT_TRINITY_DN30163_c1_g4_i1	AT5G19140	Aluminium induced protein with YGL and LRDR motifs		-3.54	2.31e-27	119.51	175.04	197.76	16.71	11.39	16.47
SPT_TRINITY_DN28589_c3_g1_i1	AT1G68570	Major facilitator superfamily protein	YES	-3.54	3.17e-21	11.55	8.59	8.71	0.69	1.1	0.67
SPT_TRINITY_DN26308_c2_g3_i3	AT2G40610	expansin A8		-3.56	2.72e-05	0.27	4.34	2.4	0.03	0.16	0.18
SPC_TRINITY_DN22750_c0_g1_i3	AT5G01750	Protein of unknown function (DUF567)		-3.56	5.04e-06	7.79	4.33	2.09	0.42	0.35	0
SPT_TRINITY_DN22559_c0_g1_i5	AT4G19170	nine-cis-epoxycarotenoid dioxygenase 4		-3.56	3.73e-06	3.63	1.74	0.4	0.04	0.23	0.07
SPT_TRINITY_DN32349_c0_g1_i4	AT2G45510	cytochrome P450, family 704, subfamily A, polypeptide 2		-3.58	0.000165	1.71	0.33	0.96	0.08	0	0
SPT_TRINITY_DN22960_c0_g1_i1	AT4G31500	cytochrome P450, family 83, subfamily B, polypeptide 1		-3.59	3.92e-06	0.8	2	0.5	0.07	0.07	0.04
SPC_TRINITY_DN26119_c1_g1_i1	AT1G19180	jasmonate-zim-domain protein 1		-3.59	8.42e-11	10.47	11.74	3.28	0.71	0.44	0.74
SPT_TRINITY_DN21585_c0_g1_i1	AT2G22420	Peroxidase superfamily protein		-3.6	7.1e-12	14.29	6.66	28.36	1.54	0.77	1.4
SPC_TRINITY_DN30511_c0_g1_i6	AT5G45670	GDSL-like Lipase/Acylhydrolase superfamily protein		-3.6	1.83e-06	1.94	3.38	2	0.12	0.1	0.22
SPC_TRINITY_DN27616_c1_g5_i4	AT5G18130	unknown protein		-3.62	1.18e-10	31.16	5	10.28	0.87	0.96	1.38
SPT_TRINITY_DN31683_c0_g2_i3	AT2G40460	Major facilitator superfamily protein		-3.62	0.000727	4.41	0.54	3.82	0.1	0	0
SPC_TRINITY_DN25245_c0_g3_i2	AT2G03760	sulphotransferase 12		-3.66	2.29e-09	2.52	7.55	2.25	0.17	0.39	0.27
SPT_TRINITY_DN21747_c1_g2_i1	AT5G54510	Auxin-responsive GH3 family protein		-3.66	6.27e-07	0.45	1.01	1.51	0.05	0.03	0.11
SPC_TRINITY_DN25525_c2_g1_i3	AT5G65660	hydroxyproline-rich glycoprotein family protein		-3.67	9.07e-07	1.66	2.29	2.92	0.11	0.18	0.1
SPT_TRINITY_DN30335_c1_g4_i1	AT1G62510	Bifunctional inhibitor/lipid-transfer protein/seed storage 2S albumin superfamily protein		-3.67	4.03e-13	32.95	18.05	54.27	1.36	3.65	2.79
SPT_TRINITY_DN24426_c1_g2_i3	AT1G19180	jasmonate-zim-domain protein 1		-3.69	2.01e-22	147.65	92.51	63.48	7.15	9.85	6.26
SPC_TRINITY_DN25400_c2_g2_i5	AT4G02770	photosystem I subunit D-1		-3.7	3.21e-05	2.8	1.97	1.61	0.12	0.2	0
SPC_TRINITY_DN27430_c0_g1_i1	AT1G12240	Glycosyl hydrolases family 32 protein		-3.72	0.000128	0.33	0.26	0.52	0.02	0	0
SPT_TRINITY_DN22471_c1_g1_i4	AT1G67360	Rubber elongation factor protein (REF)		-3.72	1.7e-06	2.29	0.64	5.16	0.12	0	0.31
SPC_TRINITY_DN27430_c0_g1_i5	AT1G62660	Glycosyl hydrolases family 32 protein		-3.74	3.55e-11	5.81	12.63	26.32	1.25	0.39	1.31
SPT_TRINITY_DN25620_c2_g2_i3	AT4G32800	Integrase-type DNA-binding superfamily protein		-3.75	3.42e-08	2.87	9.73	2.54	0.47	0.18	0.17
SPT_TRINITY_DN24954_c1_g1_i4	AT2G19810	CCCH-type zinc finger family protein		-3.8	1.61e-06	2.34	7.94	8.45	0.1	0.81	0
SPC_TRINITY_DN29379_c1_g1_i1	AT5G54510	Auxin-responsive GH3 family protein		-3.8	2.36e-07	0.6	1.59	1.66	0.05	0.09	0.06
SPC_TRINITY_DN27834_c4_g6_i2	AT1G75390	basic leucine-zipper 44		-3.81	3.41e-15	21.43	7.68	24.91	1.58	0.69	1.28
SPT_TRINITY_DN28849_c0_g2_i2	AT5G40770	prohibitin 3		-3.82	3.69e-06	2.31	2.29	3.21	0	0.34	0
SPT_TRINITY_DN4450_c0_g1_i1	AT1G07430	highly ABA-induced PP2C gene 2		-3.88	0.000196	2.9	0.42	2.74	0	0	0
SPC_TRINITY_DN30896_c0_g1_i1	AT5G62360	Plant invertase/pectin methylesterase inhibitor superfamily protein		-3.88	3.96e-22	31.13	24.17	29.29	1.33	2.98	1.26
SPT_TRINITY_DN25507_c4_g2_i1	AT2G39050	hydroxyproline-rich glycoprotein family protein		-3.9	1.01e-16	415.84	211.88	115.47	12.02	22.79	13.05
SPC_TRINITY_DN26896_c0_g1_i5	AT2G40610	expansin A8		-4.01	6.83e-09	2.02	2.65	1.57	0.1	0	0.18
SPC_TRINITY_DN22367_c0_g2_i1	AT5G19875	unknown protein	YES	-4.01	1.57e-05	3.65	2.46	1.4	0	0.16	0
SPT_TRINITY_DN16754_c0_g1_i1	AT4G33040	Thioredoxin superfamily protein		-4.06	8.33e-16	11.89	10.54	16.79	0.88	0.26	1.03
SPT_TRINITY_DN23211_c0_g2_i1	AT4G23400	plasma membrane intrinsic protein 1;5		-4.1	1.69e-11	10.91	49.13	30.72	1.21	1.73	1.85
SPT_TRINITY_DN24113_c0_g1_i2	AT1G19180	jasmonate-zim-domain protein 1		-4.1	6.36e-05	1.33	1.49	0.15	0	0	0
SPT_TRINITY_DN28089_c0_g1_i3	AT1G56600	galactinol synthase 2		-4.14	3.42e-07	1.04	2.21	1.1	0	0.14	0
SPC_TRINITY_DN43886_c0_g1_i1	AT3G11410	protein phosphatase 2CA		-4.16	1.14e-05	4.74	0.67	2.64	0.09	0	0
SPT_TRINITY_DN31495_c0_g3_i1	AT1G68570	Major facilitator superfamily protein	YES	-4.17	4.84e-06	0.61	0.76	0.31	0	0.04	0
SPT_TRINITY_DN19429_c0_g2_i1	AT5G19875	unknown protein	YES	-4.22	2.39e-29	22.26	19.38	22.29	1.41	0.99	0.91
SPT_TRINITY_DN19992_c0_g1_i3	AT3G62650	unknown protein; BEST Arabidopsis thaliana protein match is: unknown protein (TAIR:AT2G47485.1); Has 57 Blast hits to 57 proteins in 13 species: Archae - 0; Bacteria - 0; Metazoa - 0; Fungi - 0; Plants - 57; Viruses - 0; Other Eukaryotes - 0 (source: NCBI BLink).		-4.22	2.33e-05	1.38	1.37	0.84	0	0	0
SPT_TRINITY_DN30767_c2_g2_i2	AT2G28950	expansin A6		-4.23	6.6e-07	1.5	5.59	2.07	0.2	0	0
SPT_TRINITY_DN24426_c1_g2_i1	AT1G19180	jasmonate-zim-domain protein 1		-4.27	3.9e-20	202.67	66.37	54.58	4.56	5.42	5.05
SPC_TRINITY_DN27765_c4_g3_i1	AT4G33040	Thioredoxin superfamily protein		-4.28	9.25e-10	2.87	3.92	2.62	0.14	0	0.18
SPT_TRINITY_DN29511_c1_g4_i1	AT5G62360	Plant invertase/pectin methylesterase inhibitor superfamily protein		-4.28	2.03e-08	17.88	5.57	18.52	0.52	0.43	0.46
SPC_TRINITY_DN32094_c2_g3_i1	AT1G19180	jasmonate-zim-domain protein 1		-4.34	1.29e-29	29.09	22.04	14.76	0.95	0.94	1.28
SPC_TRINITY_DN20394_c0_g1_i1	AT3G19000	2-oxoglutarate (2OG) and Fe(II)-dependent oxygenase superfamily protein		-4.34	1.37e-10	2.24	1.48	4.16	0.11	0.09	0.05
SPT_TRINITY_DN38059_c0_g1_i1	AT4G26530	Aldolase superfamily protein		-4.41	8.26e-06	0.23	0.74	0.92	0	0	0
SPC_TRINITY_DN70759_c0_g1_i1	AT1G47710	Serine protease inhibitor (SERPIN) family protein	YES	-4.42	6.45e-06	0.67	0.72	1.06	0	0	0
SPT_TRINITY_DN24113_c0_g1_i4	AT1G19180	jasmonate-zim-domain protein 1		-4.42	2.05e-07	5.07	2.3	0.74	0.13	0	0
SPC_TRINITY_DN29140_c1_g3_i2	AT4G38690	PLC-like phosphodiesterases superfamily protein		-4.45	2.44e-23	6.49	11.03	8.71	0.3	0.32	0.51
SPC_TRINITY_DN24784_c0_g2_i1	AT1G73260	kunitz trypsin inhibitor 1		-4.47	3.11e-11	12.32	21.91	2.62	0.27	0.66	0.25
SPC_TRINITY_DN23010_c0_g2_i2	AT1G17430	alpha/beta-Hydrolases superfamily protein		-4.52	2.69e-21	9.82	4.85	7.91	0.38	0.24	0.22
SPC_TRINITY_DN27021_c5_g4_i2	AT2G38870	Serine protease inhibitor, potato inhibitor I-type family protein		-4.52	4.81e-06	69.42	15.14	2.8	0.39	0.16	0.18
SPC_TRINITY_DN21229_c0_g2_i1	AT3G16640	translationally controlled tumor protein		-4.54	2.85e-06	1.19	1.7	1.57	0	0	0
SPT_TRINITY_DN20695_c0_g1_i3	AT3G16770	ethylene-responsive element binding protein		-4.55	2.76e-06	0.72	1.79	1.24	0	0	0
SPT_TRINITY_DN29639_c0_g1_i2	AT1G62660	Glycosyl hydrolases family 32 protein		-4.57	2.61e-13	3.94	10.17	32.7	0.76	0.37	0.37
SPC_TRINITY_DN28051_c4_g1_i1	AT1G67750	Pectate lyase family protein		-4.6	1.47e-07	3.45	6.13	2.83	0	0	0.19
SPC_TRINITY_DN35912_c0_g1_i1	AT5G03690	Aldolase superfamily protein		-4.6	1.8e-06	0.88	0.76	1.18	0	0	0
SPT_TRINITY_DN25690_c0_g3_i2	AT4G24780	Pectin lyase-like superfamily protein		-4.62	2.32e-13	2.48	5.95	2.29	0.18	0.07	0.04
SPT_TRINITY_DN30804_c0_g1_i1	AT1G62660	Glycosyl hydrolases family 32 protein		-4.62	2.29e-13	8.3	20.14	52.47	0.95	0.21	1.35
SPT_TRINITY_DN23584_c0_g1_i2	AT1G17430	alpha/beta-Hydrolases superfamily protein		-4.66	8.14e-33	9.13	11.93	13.43	0.54	0.36	0.37
SPC_TRINITY_DN22375_c0_g3_i1	AT3G57490	Ribosomal protein S5 family protein		-4.67	1.36e-06	0.83	2.69	1.02	0	0	0
SPT_TRINITY_DN22133_c0_g3_i1	AT5G13930	Chalcone and stilbene synthase family protein	YES	-4.68	1.71e-06	1.86	1.88	0.19	0	0	0
SPT_TRINITY_DN19135_c0_g1_i1	AT4G39260	cold, circadian rhythm, and RNA binding 1		-4.72	1.04e-06	0.72	3.29	1.29	0	0	0
SPC_TRINITY_DN33974_c0_g2_i15	AT1G03495	HXXXD-type acyl-transferase family protein		-4.83	8.21e-14	1.42	7.79	5.13	0.19	0.06	0.11
SPT_TRINITY_DN32299_c1_g4_i1	AT1G72820	Mitochondrial substrate carrier family protein		-4.96	1.71e-09	0.77	2.04	5.07	0.08	0	0
SPT_TRINITY_DN17777_c0_g1_i3	AT2G39050	hydroxyproline-rich glycoprotein family protein		-5	9.46e-08	0.98	3.11	2.77	0	0	0
SPC_TRINITY_DN26896_c0_g1_i2	AT2G40610	expansin A8		-5.02	1.37e-16	10.17	54.56	22.24	0.51	0.3	1.28
SPC_TRINITY_DN28293_c1_g1_i1	AT3G18280	Bifunctional inhibitor/lipid-transfer protein/seed storage 2S albumin superfamily protein		-5.15	6.77e-13	9.14	30.28	11.95	0.54	0	0.24
SPC_TRINITY_DN24606_c0_g2_i1	AT2G42690	alpha/beta-Hydrolases superfamily protein		-5.28	1.23e-16	50	72.28	11.14	0.33	1.55	0.41
SPC_TRINITY_DN30896_c0_g1_i5	AT5G62360	Plant invertase/pectin methylesterase inhibitor superfamily protein		-5.3	2.79e-17	21.99	5.96	15.37	0.31	0.4	0
SPC_TRINITY_DN29869_c1_g1_i1	AT1G62660	Glycosyl hydrolases family 32 protein		-5.38	1.4e-19	5.9	14.67	37.34	0.46	0.16	0.42
SPC_TRINITY_DN24056_c0_g1_i2	AT1G62510	Bifunctional inhibitor/lipid-transfer protein/seed storage 2S albumin superfamily protein		-5.45	2.26e-11	4.52	2.08	5.77	0	0	0.1
SPT_TRINITY_DN8567_c0_g1_i1	AT1G20620	catalase 3		-5.49	8.44e-10	0.68	1.4	1.56	0	0	0
SPC_TRINITY_DN31693_c1_g1_i1	AT2G21130	Cyclophilin-like peptidyl-prolyl cis-trans isomerase family protein		-5.54	7.94e-10	1.59	6.74	3.33	0	0	0
SPC_TRINITY_DN26685_c0_g4_i1	AT5G50360	unknown protein		-5.83	1.81e-18	6.98	2.78	4.8	0.08	0.04	0

## Sheet: Table_S8
Table S8. Functional annotation (KEGG pathways and GO terms) enrichment analysis for down-regulated unigenes with significant changes in Homeolog expression bias of F1 hybrids between Sphagneticola trilobata and S. calendulaceae with 16°C vs 30°C
#Term	Database	ID	Input number	Background number	P-Value (Fisher’s exact test)	Corrected P-Value (Benjamini and Hochberg)
intracellular part	Gene Ontology	GO:0044424	11	6680	0.640113	0.940596
intracellular	Gene Ontology	GO:0005622	11	6686	0.642358	0.940596
cell part	Gene Ontology	GO:0044464	11	7295	0.845673	0.986154
cell	Gene Ontology	GO:0005623	11	7295	0.845673	0.986154
cytoplasm	Gene Ontology	GO:0005737	9	4720	0.361414	0.659587
intracellular membrane-bounded organelle	Gene Ontology	GO:0043231	9	5915	0.759673	0.986154
membrane-bounded organelle	Gene Ontology	GO:0043227	9	5916	0.75996	0.986154
intracellular organelle	Gene Ontology	GO:0043229	9	6004	0.784657	0.986154
organelle	Gene Ontology	GO:0043226	9	6005	0.784931	0.986154
membrane	Gene Ontology	GO:0016020	8	3033	0.0897828	0.424289
single-organism process	Gene Ontology	GO:0044699	8	3448	0.169021	0.464217
cytoplasmic part	Gene Ontology	GO:0044444	8	3929	0.298324	0.621618
metabolic process	Gene Ontology	GO:0008152	8	4281	0.412254	0.714187
single-organism metabolic process	Gene Ontology	GO:0044710	7	1594	0.00895837	0.383934
catalytic activity	Gene Ontology	GO:0003824	7	3415	0.31904	0.647291
oxidoreductase activity	Gene Ontology	GO:0016491	6	570	0.000192796	0.0339911
oxidation-reduction process	Gene Ontology	GO:0055114	6	609	0.000276351	0.0339911
membrane part	Gene Ontology	GO:0044425	5	2017	0.226605	0.560484
intracellular organelle part	Gene Ontology	GO:0044446	5	2169	0.278262	0.604257
organelle part	Gene Ontology	GO:0044422	5	2174	0.280021	0.604257
response to stimulus	Gene Ontology	GO:0050896	5	2296	0.323921	0.647291
organic substance metabolic process	Gene Ontology	GO:0071704	5	3848	0.834071	0.986154
binding	Gene Ontology	GO:0005488	5	4148	0.89025	0.986154
organelle membrane	Gene Ontology	GO:0031090	4	800	0.0376692	0.383934
endomembrane system	Gene Ontology	GO:0012505	4	918	0.057904	0.384171
response to stress	Gene Ontology	GO:0006950	4	1284	0.152394	0.451675
integral component of membrane	Gene Ontology	GO:0016021	4	1769	0.333352	0.650831
intrinsic component of membrane	Gene Ontology	GO:0031224	4	1837	0.361395	0.659587
nucleus	Gene Ontology	GO:0005634	4	3104	0.810474	0.986154
primary metabolic process	Gene Ontology	GO:0044238	4	3543	0.896665	0.986154
cellular process	Gene Ontology	GO:0009987	4	4531	0.982145	0.986154

## Sheet: Table_S9
Table S9. Functional annotation (KEGG pathways and GO terms) enrichment analysis for up-regulated unigenes with significant changes in Homeolog expression bias of F1 hybrids between Sphagneticola trilobata and S. calendulaceae with 16°C vs 30°C
#Term	Database	ID	Input number	Background number	P-Value (Fisher’s exact test)	Corrected P-Value (Benjamini and Hochberg)
Biosynthesis of secondary metabolites	KEGG PATHWAY	ath01110	5	473	0.000356859	0.0120312
Metabolic pathways	KEGG PATHWAY	ath01100	5	865	0.00531872	0.0696374
single-organism metabolic process	Gene Ontology	GO:0044710	7	1594	0.00331495	0.0601791
organic cyclic compound metabolic process	Gene Ontology	GO:1901360	5	1754	0.0882374	0.216917
integral component of membrane	Gene Ontology	GO:0016021	5	1769	0.0909278	0.221226
intrinsic component of membrane	Gene Ontology	GO:0031224	5	1837	0.103717	0.242349
single-organism cellular process	Gene Ontology	GO:0044763	6	2517	0.122697	0.271678
cellular biosynthetic process	Gene Ontology	GO:0044249	5	1951	0.127314	0.271678
organic substance biosynthetic process	Gene Ontology	GO:1901576	5	1996	0.137357	0.28943
membrane part	Gene Ontology	GO:0044425	5	2017	0.142181	0.296945
biosynthetic process	Gene Ontology	GO:0009058	5	2095	0.160852	0.324454
catalytic activity	Gene Ontology	GO:0003824	7	3415	0.178197	0.347558
single-organism process	Gene Ontology	GO:0044699	7	3448	0.185586	0.356083
primary metabolic process	Gene Ontology	GO:0044238	7	3543	0.207773	0.389161
metabolic process	Gene Ontology	GO:0008152	8	4281	0.224171	0.404406
cellular metabolic process	Gene Ontology	GO:0044237	7	3635	0.230515	0.4078
membrane	Gene Ontology	GO:0016020	6	3033	0.243908	0.417119
organic substance metabolic process	Gene Ontology	GO:0071704	7	3848	0.287536	0.469382
cellular process	Gene Ontology	GO:0009987	7	4531	0.498224	0.699886
binding	Gene Ontology	GO:0005488	6	4148	0.593786	0.786683
cytoplasmic part	Gene Ontology	GO:0044444	5	3929	0.732695	0.882254
cytoplasm	Gene Ontology	GO:0005737	5	4720	0.895652	0.959792
intracellular membrane-bounded organelle	Gene Ontology	GO:0043231	6	5915	0.955126	0.995147
membrane-bounded organelle	Gene Ontology	GO:0043227	6	5916	0.955209	0.995147
intracellular organelle	Gene Ontology	GO:0043229	6	6004	0.962059	0.995147
organelle	Gene Ontology	GO:0043226	6	6005	0.962132	0.995147
intracellular part	Gene Ontology	GO:0044424	6	6680	0.991925	0.998906
intracellular	Gene Ontology	GO:0005622	6	6686	0.992056	0.998906
cell part	Gene Ontology	GO:0044464	6	7295	0.998906	0.998906
cell	Gene Ontology	GO:0005623	6	7295	0.998906	0.998906

## Sheet: Table_S10
Table S10. Functional annotation (KEGG pathways and GO terms) enrichment analysis for down-regulated unigenes with significant changes in Homeolog expression bias of F1 hybrids between Sphagneticola trilobata and S. calendulaceae with 4°C vs 16°C
#Term	Database	ID	Input number	Background number	P-Value	Corrected P-Value
Metabolic pathways	KEGG PATHWAY	ath01100	6	865	0.224088	0.423539
Biosynthesis of secondary metabolites	KEGG PATHWAY	ath01110	5	473	0.0727056	0.305511
cell part	Gene Ontology	GO:0044464	32	7295	0.878257	0.906717
cell	Gene Ontology	GO:0005623	32	7295	0.878257	0.906717
intracellular part	Gene Ontology	GO:0044424	30	6680	0.775334	0.818279
intracellular	Gene Ontology	GO:0005622	30	6686	0.778341	0.820225
membrane-bounded organelle	Gene Ontology	GO:0043227	27	5916	0.69235	0.778479
organelle	Gene Ontology	GO:0043226	27	6005	0.738815	0.791852
intracellular membrane-bounded organelle	Gene Ontology	GO:0043231	26	5915	0.79215	0.832288
intracellular organelle	Gene Ontology	GO:0043229	26	6004	0.82936	0.868795
cellular process	Gene Ontology	GO:0009987	23	4531	0.377637	0.540425
metabolic process	Gene Ontology	GO:0008152	21	4281	0.473303	0.603398
single-organism process	Gene Ontology	GO:0044699	20	3448	0.161053	0.362755
cytoplasm	Gene Ontology	GO:0005737	19	4720	0.88068	0.906753
response to stimulus	Gene Ontology	GO:0050896	18	2296	0.0131446	0.305511
single-organism cellular process	Gene Ontology	GO:0044763	17	2517	0.0637029	0.305511
cellular metabolic process	Gene Ontology	GO:0044237	17	3635	0.585402	0.695967
organic substance metabolic process	Gene Ontology	GO:0071704	17	3848	0.701402	0.78128
binding	Gene Ontology	GO:0005488	17	4148	0.832555	0.869557
cytoplasmic part	Gene Ontology	GO:0044444	16	3929	0.830884	0.869099
catalytic activity	Gene Ontology	GO:0003824	15	3415	0.698143	0.78128
biological regulation	Gene Ontology	GO:0065007	14	2073	0.0948997	0.323209
nucleus	Gene Ontology	GO:0005634	14	3104	0.645562	0.736442
primary metabolic process	Gene Ontology	GO:0044238	13	3543	0.911582	0.926031
cellular response to stimulus	Gene Ontology	GO:0051716	12	1047	0.00281099	0.305511
macromolecule metabolic process	Gene Ontology	GO:0043170	12	2808	0.719336	0.782611
membrane	Gene Ontology	GO:0016020	12	3033	0.822478	0.862867
regulation of biological process	Gene Ontology	GO:0050789	11	1915	0.289281	0.471987
cellular biosynthetic process	Gene Ontology	GO:0044249	11	1951	0.311878	0.485372
biosynthetic process	Gene Ontology	GO:0009058	11	2095	0.406558	0.564524
heterocyclic compound binding	Gene Ontology	GO:1901363	11	2426	0.62504	0.725952
organic cyclic compound binding	Gene Ontology	GO:0097159	11	2439	0.633015	0.729209
cellular macromolecule metabolic process	Gene Ontology	GO:0044260	11	2586	0.717492	0.782611
cell communication	Gene Ontology	GO:0007154	10	755	0.00243675	0.305511
aromatic compound biosynthetic process	Gene Ontology	GO:0019438	10	1130	0.0361011	0.305511
response to chemical	Gene Ontology	GO:0042221	10	1151	0.0402618	0.305511
cellular aromatic compound metabolic process	Gene Ontology	GO:0006725	10	1707	0.282365	0.46777
regulation of cellular process	Gene Ontology	GO:0050794	10	1743	0.305785	0.481036
organic substance biosynthetic process	Gene Ontology	GO:1901576	10	1996	0.480507	0.610373
nitrogen compound metabolic process	Gene Ontology	GO:0006807	10	2086	0.54278	0.662041
response to hormone	Gene Ontology	GO:0009725	9	659	0.00339808	0.305511
response to endogenous stimulus	Gene Ontology	GO:0009719	9	688	0.0045112	0.305511
response to organic substance	Gene Ontology	GO:0010033	9	801	0.0118206	0.305511
localization	Gene Ontology	GO:0051179	9	890	0.0221811	0.305511
organic cyclic compound biosynthetic process	Gene Ontology	GO:1901362	9	1173	0.0966094	0.325883
metal ion binding	Gene Ontology	GO:0046872	9	1390	0.204802	0.397756
cation binding	Gene Ontology	GO:0043169	9	1392	0.205993	0.398969
ion binding	Gene Ontology	GO:0043167	9	1472	0.25601	0.453053
single-organism metabolic process	Gene Ontology	GO:0044710	9	1594	0.339532	0.514774
cell periphery	Gene Ontology	GO:0071944	9	1635	0.368933	0.536902
organic cyclic compound metabolic process	Gene Ontology	GO:1901360	9	1754	0.455836	0.592464
membrane part	Gene Ontology	GO:0044425	9	2017	0.639795	0.73333
signal transduction	Gene Ontology	GO:0007165	8	675	0.0132501	0.305511
single organism signaling	Gene Ontology	GO:0044700	8	676	0.0133598	0.305511
signaling	Gene Ontology	GO:0023052	8	676	0.0133598	0.305511
transport	Gene Ontology	GO:0006810	8	859	0.0470957	0.305511
establishment of localization	Gene Ontology	GO:0051234	8	864	0.0484587	0.305511
response to stress	Gene Ontology	GO:0006950	8	1284	0.258314	0.453053
cellular nitrogen compound biosynthetic process	Gene Ontology	GO:0044271	8	1349	0.304804	0.481036
plasma membrane	Gene Ontology	GO:0005886	8	1432	0.366987	0.536902
heterocycle metabolic process	Gene Ontology	GO:0046483	8	1631	0.519467	0.642498
intrinsic component of membrane	Gene Ontology	GO:0031224	8	1837	0.664911	0.756068
cellular nitrogen compound metabolic process	Gene Ontology	GO:0034641	8	1898	0.70315	0.78128
cellular response to chemical stimulus	Gene Ontology	GO:0070887	7	496	0.00852236	0.305511
anatomical structure development	Gene Ontology	GO:0048856	7	1186	0.329199	0.505633
single-organism developmental process	Gene Ontology	GO:0044767	7	1217	0.354132	0.53007
developmental process	Gene Ontology	GO:0032502	7	1250	0.380963	0.540425
transferase activity	Gene Ontology	GO:0016740	7	1437	0.532708	0.654284
protein binding	Gene Ontology	GO:0005515	7	1566	0.630051	0.726982
chloroplast	Gene Ontology	GO:0009507	7	1734	0.739535	0.791852
plastid	Gene Ontology	GO:0009536	7	1760	0.754432	0.803436
integral component of membrane	Gene Ontology	GO:0016021	7	1769	0.759456	0.807566
cellular response to hormone stimulus	Gene Ontology	GO:0032870	6	350	0.00610379	0.305511
cellular response to endogenous stimulus	Gene Ontology	GO:0071495	6	356	0.0066121	0.305511
cellular response to organic substance	Gene Ontology	GO:0071310	6	420	0.014127	0.305511
system development	Gene Ontology	GO:0048731	6	846	0.209473	0.403492
regulation of nitrogen compound metabolic process	Gene Ontology	GO:0051171	6	959	0.301007	0.480914
regulation of cellular biosynthetic process	Gene Ontology	GO:0031326	6	959	0.301007	0.480914
regulation of biosynthetic process	Gene Ontology	GO:0009889	6	970	0.3104	0.484141
regulation of gene expression	Gene Ontology	GO:0010468	6	970	0.3104	0.484141
regulation of macromolecule metabolic process	Gene Ontology	GO:0060255	6	1036	0.367805	0.536902
regulation of cellular metabolic process	Gene Ontology	GO:0031323	6	1072	0.399554	0.5589
multicellular organism development	Gene Ontology	GO:0007275	6	1089	0.414573	0.571879
single-multicellular organism process	Gene Ontology	GO:0044707	6	1115	0.437514	0.581976
regulation of metabolic process	Gene Ontology	GO:0019222	6	1144	0.462981	0.596712
multicellular organismal process	Gene Ontology	GO:0032501	6	1152	0.469972	0.601325
cellular macromolecule biosynthetic process	Gene Ontology	GO:0034645	6	1333	0.619985	0.721269
macromolecule biosynthetic process	Gene Ontology	GO:0009059	6	1360	0.640474	0.73333
gene expression	Gene Ontology	GO:0010467	6	1466	0.714788	0.78128
hormone-mediated signaling pathway	Gene Ontology	GO:0009755	5	330	0.0199246	0.305511
regulation of biological quality	Gene Ontology	GO:0065008	5	375	0.0321527	0.305511
organic substance transport	Gene Ontology	GO:0071702	5	449	0.0609472	0.305511
transporter activity	Gene Ontology	GO:0005215	5	498	0.0862119	0.321584
response to acid chemical	Gene Ontology	GO:0001101	5	509	0.0925554	0.323209
nucleic acid binding transcription factor activity	Gene Ontology	GO:0001071	5	511	0.0937347	0.323209
transcription factor activity, sequence-specific DNA binding	Gene Ontology	GO:0003700	5	511	0.0937347	0.323209
oxidation-reduction process	Gene Ontology	GO:0055114	5	609	0.16071	0.362755
response to oxygen-containing compound	Gene Ontology	GO:1901700	5	655	0.197646	0.391069
transition metal ion binding	Gene Ontology	GO:0046914	5	733	0.266308	0.462431
DNA binding	Gene Ontology	GO:0003677	5	803	0.332249	0.507003
regulation of nucleic acid-templated transcription	Gene Ontology	GO:1903506	5	855	0.382514	0.540425
regulation of RNA biosynthetic process	Gene Ontology	GO:2001141	5	855	0.382514	0.540425
regulation of transcription, DNA-templated	Gene Ontology	GO:0006355	5	855	0.382514	0.540425
regulation of RNA metabolic process	Gene Ontology	GO:0051252	5	871	0.398045	0.557896
mitochondrion	Gene Ontology	GO:0005739	5	880	0.406778	0.564524
regulation of nucleobase-containing compound metabolic process	Gene Ontology	GO:0019219	5	890	0.416472	0.571879
nucleic acid-templated transcription	Gene Ontology	GO:0097659	5	893	0.419378	0.571879
transcription, DNA-templated	Gene Ontology	GO:0006351	5	893	0.419378	0.571879
RNA biosynthetic process	Gene Ontology	GO:0032774	5	895	0.421314	0.57284
regulation of cellular macromolecule biosynthetic process	Gene Ontology	GO:2000112	5	919	0.444482	0.586816
regulation of macromolecule biosynthetic process	Gene Ontology	GO:0010556	5	920	0.445444	0.586987
cellular component organization	Gene Ontology	GO:0016043	5	928	0.45313	0.592464
cellular protein modification process	Gene Ontology	GO:0006464	5	931	0.456006	0.592464
protein modification process	Gene Ontology	GO:0036211	5	931	0.456006	0.592464
nucleobase-containing compound biosynthetic process	Gene Ontology	GO:0034654	5	986	0.508045	0.637836
regulation of primary metabolic process	Gene Ontology	GO:0080090	5	1022	0.541171	0.661223
macromolecule modification	Gene Ontology	GO:0043412	5	1052	0.568061	0.681093
cellular component organization or biogenesis	Gene Ontology	GO:0071840	5	1052	0.568061	0.681093
RNA metabolic process	Gene Ontology	GO:0016070	5	1216	0.700288	0.78128
nucleic acid binding	Gene Ontology	GO:0003676	5	1274	0.740185	0.791852
cellular protein metabolic process	Gene Ontology	GO:0044267	5	1313	0.764876	0.809666
nucleic acid metabolic process	Gene Ontology	GO:0090304	5	1342	0.782125	0.822982
protein metabolic process	Gene Ontology	GO:0019538	5	1477	0.850354	0.885524
nucleobase-containing compound metabolic process	Gene Ontology	GO:0006139	5	1513	0.86538	0.899842

[truncated: 7 more sheets: Table_S11, Table_S12, Table_S13, Table_S14, Table_S15, Table_S16, Table_S17]
